# Supplementary material for: Triple base editor catalyzes saturation mutation of adenine, cytidine, and guanine
Source: Nucleic Acids Res. 2026 Jan 14;54(2):gkaf1423. doi: 10.1093/nar/gkaf1423 (PMC12802905; doi:10.1093/nar/gkaf1423)
Supplement: gkaf1423_Supplemental_Files [file gkaf1423_supplemental_files.zip]

Archive with 4 entries (4 files):
- 20251227-TABLE(1-5).xlsx
- ACG-simultaneous editing.zip
- Supplementary Sequences 251120.pdf
- Supplementary-Figure_251120-1505.pdf
