# Supplementary material for: Triple base editor catalyzes saturation mutation of adenine, cytidine, and guanine
Source: Nucleic Acids Res. 2026 Jan 14;54(2):gkaf1423. doi: 10.1093/nar/gkaf1423 (PMC12802905; doi:10.1093/nar/gkaf1423)
Supplement: gkaf1423_Supplemental_Files [file gkaf1423_supplemental_files.zip › 20251227-TABLE(1-5).xlsx]

## Sheet: Table 1 
	Supplementary Table 1. Target protospacer sequences analyzed in this study.
	sgRNA	Target site sequence (5’-3’)	oligo
	PLS3-AS1-sg1	AGACCAGACTGAGCAAGAGAGGG	Oligo-up	CACCGAGACCAGACTGAGCAAGAGA
			Oligo-dn	AAACTCTCTTGCTCAGTCTGGTCTC
	PPP1R12C site 3	GAGCTCACTGAACGCTGGCATGG	Oligo-up	CACCGAGCTCACTGAACGCTGGCA
			Oligo-dn	AAACTGCCAGCGTTCAGTGAGCTC
	EGFR-sg23	AGCCTACGTGATGGCCAGCGTGG	Oligo-up	CACCGAGCCTACGTGATGGCCAGCG
			Oligo-dn	AAACCGCTGGCCATCACGTAGGCTC
	GJB2-sg1	GGACACGAAGATCAGCTGCAGGG	Oligo-up	CACCGGACACGAAGATCAGCTGCA
			Oligo-dn	AAACTGCAGCTGATCTTCGTGTCC
	EGFR-sg4	AAGATCAAAGTGCTGGGCTCCGG	Oligo-up	CACCGAAGATCAAAGTGCTGGGCTC
			Oligo-dn	AAACGAGCCCAGCACTTTGATCTTC
	DMD-sg1	ATCTTACAGGAACTCCAGGATGG	Oligo-up	CACCGATCTTACAGGAACTCCAGGA
			Oligo-dn	AAACTCCTGGAGTTCCTGTAAGATC
	EMX1-sg1	AAGGACGGCGGCACCGGCGGGGG	Oligo-up	CACCGGGGACGGCGGCACCGGCGG
			Oligo-dn	AAACCCGCCGGTGCCGCCGTCCCC
	USP46-sg1	TAAGCATAGACTCCAGGATAAGG	Oligo-up	CACCGTAAGCATAGACTCCAGGATA
			Oligo-dn	AAACTATCCTGGAGTCTATGCTTAC
	EMX1-sg2p	GACATCGATGTCCTCCCCATTGG	Oligo-up	CACCGGACATCGATGTCCTCCCCAT
			Oligo-dn	AAACATGGGGAGGACATCGATGTCC
	PTEN-sg1	GGAGGCTATCAACAAAGAATGGG	Oligo-up	CACCGGAGGCTATCAACAAAGAAT
			Oligo-dn	AAACATTCTTTGTTGATAGCCTCC
	MAGEA1-M-b	GCTGGCAGCAAGGGCGGCGCTGG	Oligo-up	CACCGACCCACGGCGGGGATCAGGG
			Oligo-dn	AAACCCCTGATCCCCGCCGTGGGTC
	PD-1-sg10	GGGCGGTGCTACAACTGGGCTGG	Oligo-up	CACCGGGCGGTGCTACAACTGGGC
			Oligo-dn	AAACGCCCAGTTGTAGCACCGCCC
	EMX1-sg6p	GCGCCACCGGTTGATGTGATGGG	Oligo-up	CACCGGCGCCACCGGTTGATGTGAT
			Oligo-dn	AAACATCACATCAACCGGTGGCGCC
	HFE-sg1	ACGTGCCAGGTGGAGCACCCAGG	Oligo-up	CACCGACGTGCCAGGTGGAGCACCC
			Oligo-dn	AAACGGGTGCTCCACCTGGCACGTC
	ABE site30	GGAAACGGATAGTTCTGAAAGGG	Oligo-up	CACCGGAAACGGATAGTTCTGAAA
			Oligo-dn	AAACTTTCAGAACTATCCGTTTCC
	FANCF-sg2	GCTGCAGAAGGGATTCCATGAGG	Oligo-up	CACCGCTGCAGAAGGGATTCCATG
			Oligo-dn	AAACCATGGAATCCCTTCTGCAGC
	FGF6-sg3	CAACTAGGGACGGAGCAAGCGGG	Oligo-up	CACCGCAACTAGGGACGGAGCAAGC
			Oligo-dn	AAACGCTTGCTCCGTCCCTAGTTGC
	FANCF-sg3	GGAACACGGATAAAGACGCTGGG	Oligo-up	CACCGGGAACACGGATAAAGACGCT
			Oligo-dn	AAACAGCGTCTTTATCCGTGTTCCC
	EGFR-sg46	CCTGGCAGCCAGGAACGTACTGG	Oligo-up	CACCGCCTGGCAGCCAGGAACGTAC
			Oligo-dn	AAACGTACGTTCCTGGCTGCCAGGC
	PD-1-sg3	GGACCGCAGCCAGCCCGGCCAGG	Oligo-up	CACCGGACCGCAGCCAGCCCGGCC
			Oligo-dn	AAACGGCCGGGCTGGCTGCGGTCC
	TTR-sg1	TGAATCCAAGTGTCCTCTGATGG	Oligo-up	CACCGTGAATCCAAGTGTCCTCTGA
			Oligo-dn	AAACTCAGAGGACACTTGGATTCAC
	Lag3-sg1	GCTCAGCACCGTGTAGCGGCGGG	Oligo-up	CACCGGCTCAGCACCGTGTAGCGGC
			Oligo-dn	AAACGCCGCTACACGGTGCTGAGCC
	RPS24-sg1	TGATTCAGTGAGCTGGAGATTGG	Oligo-up	CACCGTGATTCAGTGAGCTGGAGAT
			Oligo-dn	AAACATCTCCAGCTCACTGAATCAC
	RUNX1-sg3	TACCCACAGTGCTTCATGAGAGG	Oligo-up	CACCGTACCCACAGTGCTTCATGAG
			Oligo-dn	AAACCTCATGAAGCACTGTGGGTAC
	HBG-sg9	CCTGGCTAAACTCCACCCATGGG	Oligo-up	CACCGCCTGGCTAAACTCCACCCAT
			Oligo-dn	AAACATGGGTGGAGTTTAGCCAGGC
	AHCY-sg1	GCGTGTAGGTGGACCGGTATCGG	Oligo-up	CACCGCGTGTAGGTGGACCGGTAT
			Oligo-dn	AAACATACCGGTCCACCTACACGC
	ABE site17	GACAAAGAGGAAGAGAGACGGGG	Oligo-up	CACCGACAAAGAGGAAGAGAGACG
			Oligo-dn	AAACCGTCTCTCTTCCTCTTTGTC
	CCR5-sg1	TAATAATTGATGTCATAGATTGG	Oligo-up	CACCGTAATAATTGATGTCATAGAT
			Oligo-dn	AAACATCTATGACATCAATTATTAC
	ABE site13	GAAGATAGAGAATAGACTGCTGG	Oligo-up	CACCGAAGATAGAGAATAGACTGC
			Oligo-dn	AAACGCAGTCTATTCTCTATCTTC
	PPP1R12C site 15	AAGGAGACAAAGTCCAGGACCGG	Oligo-up	CACCGAAGGAGACAAAGTCCAGGAC
			Oligo-dn	AAACGTCCTGGACTTTGTCTCCTTC
	HEK site2	GAACACAAAGCATAGACTGCGGG	Oligo-up	CACCGAACACAAAGCATAGACTGC
			Oligo-dn	AAACGCAGTCTATGCTTTGTGTTC
	FANCF-sg1	CGACCAATAGCATTGCAGAGAGG	Oligo-up	CACCGCGACCAATAGCATTGCAGAG
			Oligo-dn	AAACCTCTGCAATGCTATTGGTCGC
	CTLA4-sg2	GGCCAGTACCACAGCAGGCTGGG	Oligo-up	CACCGGGCCAGTACCACAGCAGGCT
			Oligo-dn	AAACAGCCTGCTGTGGTACTGGCCC
	FANCF-M-b	AAGTTCGCTAATCCCGGAACTGG	Oligo-up	CACCGAAGTTCGCTAATCCCGGAAC
			Oligo-dn	AAACGTTCCGGGATTAGCGAACTTC
	GANAB-sg1	CTGCCCCAGTTTCTCGGATAAGG	Oligo-up	CACCGCTGCCCCAGTTTCTCGGATA
			Oligo-dn	AAACTATCCGAGAAACTGGGGCAGC
	RELA-sg1	GGACAGATCAATGGCTACACAGG	Oligo-up	CACCGGACAGATCAATGGCTACAC
			Oligo-dn	AAACGTGTAGCCATTGATCTGTCC
	TIM3-sg2	TGCCCCAGCAGACGGGCACGAGG	Oligo-up	CACCGTGCCCCAGCAGACGGGCACG
			Oligo-dn	AAACCGTGCCCGTCTGCTGGGGCAC
	HBG site1	CTTGACCAATAGCCTTGACAAGG	Oligo-up	CACCCTTGACCAATAGCCTTGACA
			Oligo-dn	AAACTGTCAAGGCTATTGGTCAAG

## Sheet: Table 2
	Supplementary Table 2. PCR primers used for HTS in this study.
	sgRNA	primers	primers sequence (5’-3’)
	PLS3-AS1-sg1	PLS3-AS1-sg1-Hitom-F	ggagtgagtacggtgtgcggcatggtgtctcacccct
		PLS3-AS1-sg1-Hitom-F	gagttggatgctggatgggctcagccagaattttatattatacacc
	PPP1R12C site 3	PPP1R12C site 3-Hitom-F	ggagtgagtacggtgtgcgctcctgccaacctttcaaaagagg
		PPP1R12C site 3-Hitom-R	gagttggatgctggatgggtcatgcgtgacacgtggattgtg
	EGFR-sg23	EGFR-sg23-Hitom-F	ggagtgagtacggtgtgcttcatgcgtcttcacctggaaggg
		EGFR-sg23-Hitom-R	gagttggatgctggatggaagggcatgagctgcgtgatgag
	GJB2-sg1	GJB2-sg1-Hitom-F	ggagtgagtacggtgtgcgactttgtctgcaacaccctgc
		GJB2-sg1-Hitom-R	gagttggatgctggatggtctttatctcccccttgatgaactt
	EGFR-sg4	EGFR-sg4-Hitom-F	ggagtgagtacggtgtgcccttgtctctgtgttcttgtccccc
		EGFR-sg4-Hitom-R	gagttggatgctggatggggaccttaccttatacaccgtgccg
	DMD-sg1	DMD-sg1-Hitom-F	ggagtgagtacggtgtgccatgtggtagcacactgtttaatct
		DMD-sg1-Hitom-R	gagttggatgctggatggtactggcatctgtttttgaggattg
	EMX1-sg1	EMX1-sg1-Hitom-F	ggagtgagtacggtgtgctcccgcggctgcgacca
		EMX1-sg1-Hitom-R	gagttggatgctggatgggggtgagggtagttgagcgcc
	USP46-sg1	USP46-sg1-Hitom-F	ggagtgagtacggtgtgcaaggagttccaccgccttgttta
		USP46-sg1Hitom-R	gagttggatgctggatggccctctcagcttcctcggac
	EMX1-sg2p	EMX1-sg2p-Hitom-F	ggagtgagtacggtgtgcgtggttccagaaccggaggacaaag
		EMX1-sg2p-Hitom-R	gagttggatgctggatgggtttgtggttgcccaccctagtcat
	PTEN-sg1	PTEN-sg1-Hitom-F	ggagtgagtacggtgtgctgtcataggtaagaaacacagca
		PTEN-sg1-Hitom-R	gagttggatgctggatggacaggagatggagaagtcgt
	MAGEA1-M-b	MAGEA1-M-b-Hitom-F	ggagtgagtacggtgtgcgacatccagtgagtgcctcctt
		MAGEA1-M-b-Hitom-R	gagttggatgctggatgggcactcttcaccactttgaggg
	PD-1-sg10	PD-1-sg10-Hitom-F	ggagtgagtacggtgtgcacctgacctgggacagtttcccttc
		PD-1-sg10-Hitom-R	gagttggatgctggatggccacctacctaagaaccatcctggc
	EMX1-sg6p	EMX1-sg6p-Hitom-F	ggagtgagtacggtgtgcgtggttccagaaccggaggacaaag
		EMX1-sg6p-Hitom-R	gagttggatgctggatgggtttgtggttgcccaccctagtcat
	HFE-sg1	HFE-sg1-Hitom-F	ggagtgagtacggtgtgcgagttcgaacctaaagacgtattgc
		HFE-sg1-Hitom-R	gagttggatgctggatggtctcaacccccaatagattttctca
	ABE site30	ABE site30-Hitom-F	ggagtgagtacggtgtgcaaactttcatttcttcccatactgtctc
		ABE site30-Hitom-R	gagttggatgctggatggtttcacattggagtgtccagttggt
	FANCF-sg2	FANCF-sg2-Hitom-F	ggagtgagtacggtgtgcgtagcgcgcccactgcaag
		FANCF-sg2-Hitom-R	gagttggatgctggatggttccaatcagtacgcagagagtcgc
	FGF6-sg3	FGF6-sg3-Hitom-F	ggagtgagtacggtgtgcgccgggctgctgaagcaactataaa
		FGF6-sg3-Hitom-R	gagttggatgctggatgggctgctgacatgaaaccaaagcctc
	FANCF-sg3	FANCF-sg3-Hitom-F	ggagtgagtacggtgtgcagggcttttaagttgcccagagtca
		FANCF-sg3-Hitom-R	gagttggatgctggatggtgcagaagggattccatgaggtgc
	EGFR-sg46	EGFR-sg46-Hitom-F	ggagtgagtacggtgtgcgtagtcactaacgttcgccagccat
		EGFR-sg46-Hitom-R	gagttggatgctggatggatctgtgatcttgacatgctgcggt
	PD-1-sg3	PD-1-sg3-Hitom-F	ggagtgagtacggtgtgccaacacatcggagagcttcgtgcta
		PD-1-sg3-Hitom-R	gagttggatgctggatggtgaccacgctcatgtggaagtcac
	TTR-sg1	TTR-sg1-Hitom-F	ggagtgagtacggtgtgctcgctccagatttctaataccacaa
		TTR-sg1-Hitom-R	gagttggatgctggatggatcagcagcctttctgaacacat
	Lag3-sg1	Lag3-sg1-Hitom-F	ggagtgagtacggtgtgcttcctacccctggagcttctcaact
		Lag3-sg1-Hitom-R	gagttggatgctggatggcctccgggacccacgctcag
	RPS24-sg1	RPS24-sg1-Hitom-F	ggagtgagtacggtgtgctgcagattattttggagtttgaaaaggg
		RPS24-sg1-Hitom-R	gagttggatgctggatggtgctacgtcagtacaccaaggagtc
	RUNX1-sg3	RUNX1-sg3-Hitom-F	ggagtgagtacggtgtgcagagggtgcattttcaggaggaagc
		RUNX1-sg3-Hitom-R	gagttggatgctggatggccgaggtgaaacaagctgccatttc
	HBG-sg9	HBG-sg9-Hitom-F	ggagtgagtacggtgtgctggaatgactgaatcggaacaaggc
		HBG-sg9-Hitom-R	gagttggatgctggatggctggcctcactggatactctaagact
	AHCY-sg1	AHCY-sg1-Hitom-F	ggagtgagtacggtgtgccagagaggcctgccagatcagagg
		AHCY-sg1-Hitom-R	gagttggatgctggatgggttactcatcacgaagctggggtgg
	ABE site17	ABE site17-Hitom-F	ggagtgagtacggtgtgcctcaagcctgattccaaggagattg
		ABE site17-Hitom-R	gagttggatgctggatggtccctcctctgcgtgaatttg
	CCR5-sg1	CCR5-sg1-Hitom-F	ggagtgagtacggtgtgctgcacagggtggaacaagatggatt
		CCR5-sg1-Hitom-R	gagttggatgctggatggatgaccagcatgttgcccacaaaac
	ABE site13	ABE site13-Hitom-F	ggagtgagtacggtgtgccatcaatcaacttctctttctctccc
		ABE site13-Hitom-R	gagttggatgctggatggatatcacttcagcccaggagtataac
	PPP1R12C site15	PPP1R12C site15-Hitom-F	ggagtgagtacggtgtgcggccaggcagatagaccagactgag
		PPP1R12C site15-Hitom-R	gagttggatgctggatggactggccctggctttggcag
	HEK site2	HEK site2-Hitom-F	ggagtgagtacggtgtgcccagccccatctgtcaaact
		HEK site2-Hitom-R	gagttggatgctggatggtgaatggattccttggaaacaatga
	FANCF-sg1	FANCF-sg1-Hitom-F	ggagtgagtacggtgtgcagggcttttaagttgcccagagtca
		FANCF-sg1-Hitom-R	gagttggatgctggatggtgcagaagggattccatgaggtgc
	CTLA4-sg2	CTLA4-sg2-Hitom-F	ggagtgagtacggtgtgcggagcatgagttcactgagttccct
		CTLA4-sg2-Hitom-R	gagttggatgctggatggcacagacttcagtcacctggctgtc
	FANCF-M-b	FANCF-M-b-Hitom-F	ggagtgagtacggtgtgcctttgggcggggtccagttcc
		FANCF-M-b-Hitom-R	gagttggatgctggatggctctcttggagtgtctcctcatc
	GANAB-sg1	GANAB-sg1-Hitom-F	ggagtgagtacggtgtgccccatctctggaagtttgtcgactg
		GANAB-sg1-Hitom-R	gagttggatgctggatggccggtggccatggatttacctagag
	RELA-sg1	RELA-sg1-Hitom-F	ggagtgagtacggtgtgcgtggaaccccagccctctgtgtttg
		RELA-sg1-Hitom-R	gagttggatgctggatggccatcccggcagtcctttcctacaa
	TIM3-sg2	TIM3-sg2-Hitom-F	ggagtgagtacggtgtgccgcttgagtcttggctctccttctc
		TIM3-sg2-Hitom-R	gagttggatgctggatggcaccacgttgccacattcaaacaca
	HBG site1	HBG site1-Hitom-F	ggagtgagtacggtgtgctggaatgactgaatcggaacaaggc
		HBG site1-Hitom-R	gagttggatgctggatggctggcctcactggatactctaagact

## Sheet: Table 3
	Supplementary Table 3. Off-target sites and PCR primers used for ACG-BEs characterization.
	No.	Target (5’-3’)	PCR primers for HTS	Identification method
	PD-1-sg4-OT1	gttcgagatgagcgtggtcaagg	F: ggagtgagtacggtgtgccaaggtttaaatggcagggcgcag	Cas-OFFinder
			R: gagttggatgctggatgggtgtgtgccaccaaacccagctaat
	PD-1-sg4-OT2	cttccacatgagccagtgtcaagg	F: ggagtgagtacggtgtgcgggaatcgagttgttgcccaagttc	Cas-OFFinder
			R: gagttggatgctggatgggtgcacatgtgtctgtgcatgatgt
	PD-1-sg4-OT3	ctgtccacatcagagtggtcatgg	F: ggagtgagtacggtgtgcgctatgagtgggcaacagcagaagg	Cas-OFFinder
			R: gagttggatgctggatggcgtgaatatgtgtgggtgtgttcct
	PD-1-sg4-OT4	cttcctcatcagcgaggtcaagg	F: ggagtgagtacggtgtgcgcagggtctgtgacaaagagaagca	Cas-OFFinder
			R: gagttggatgctggatgggggctggaaaggatagacggtcttg
	PD-1-sg4-OT5	ctcccacatgggcgtggttaggg	F: ggagtgagtacggtgtgcgtcctagtgggaggcaagcagc	Cas-OFFinder
			R: gagttggatgctggatggcccccatatctcccctcaccctatc
	PD-1-sg4-OT6	cttccacatgggcattgtcatgg	F: ggagtgagtacggtgtgcagctgcaggtttggacttctgaaca	Cas-OFFinder
			R: gagttggatgctggatggtggagttgatccctttgactgctcg
	PD-1-sg4-OT7	cttacacaagagagtggtcaggg	F: ggagtgagtacggtgtgctggcccatactcacaggctttcttg	Cas-OFFinder
			R: gagttggatgctggatggattctgatgatgatggacctccggc
	PD-1-sg4-OT9	cttccatatgagacgtggtcgggg	F: ggagtgagtacggtgtgctggcatatcaaacacattctttctttgt	Cas-OFFinder
			R: gagttggatgctggatggagtcatacttctctccccacagcaa
	PD-1-sg4-OT10	cttccacattgaacttggtcaagg	F: ggagtgagtacggtgtgctaggagtgagtaaggaggggtcagc	Cas-OFFinder
			R: gagttggatgctggatggcagaagatccacagcacaaagcagc
	HEK site2-GUIDE-seq-OT1	gaacacaatgcatagattgccgg	F: gagttggatgctggatggacatatttaatgctcccacaccatt	GUIDE-seq
			R: ggagtgagtacggtgtgctgggttcaaaaacaaacagagaagaca
	HEK site2-GUIDE-seq-OT2	aaacataaagcatagactgcaaa	F: gagttggatgctggatggccacaaagcagtgtagctcagggaa	GUIDE-seq
			R: ggagtgagtacggtgtgccgagtgttattcagcctgcttggga
	HEK site2-ChIP-seq-OT1	ccggcagtctatgctcaccctga	F: ggagtgagtacggtgtgcccagagggagataggacaggtgagg	ChIP-seq
			R: gagttggatgctggatggcatgcgctctgaacacaagcctttc
	HEK site2-ChIP-seq-OT2	gaatcgggaggggagactgcggg	F: ggagtgagtacggtgtgcgcgacctgtatccaaaagcctcaga	ChIP-seq
			R: gagttggatgctggatggagtcaaactggaagaagagacgggc
	HEK site2-ChIP-seq-OT3	cctgcagtctatgcaacacttca	F: ggagtgagtacggtgtgcacccctcatgcaaatcctaacctgg	ChIP-seq
			R: gagttggatgctggatggctccccatctctcactactgcaaaca
	HEK site2-ChIP-seq-OT4	ggagagagagcatagactgctgg	F: ggagtgagtacggtgtgcggaacaaacttccttggtgtgcagc	ChIP-seq
			R: gagttggatgctggatggtgcccgaaatctaggggaagataggt
	HEK site2-ChIP-seq-OT5	ccagcagtctatgttttgtttgg	F: ggagtgagtacggtgtgctcattctggccctgaactgcttctg	ChIP-seq
			R: gagttggatgctggatgggtgtggtgggcaactgttgttttgt
	HEK site3-ChIP-seq-OT1	caggaagctggagcacgtgaggg	F: ggagtgagtacggtgtgcgcgcacatcccttgtctctcttagg	ChIP-seq
			R: gagttggatgctggatggctactggagcacaccccaaggaagg
	HEK site3-ChIP-seq-OT2	aaggctgagggagcacgtgaagg	F: ggagtgagtacggtgtgcaatgggtcacgtagctttggtcctg	ChIP-seq
			R: gagttggatgctggatggattgcagttgcttctttctgacgcc
	HEK site3-ChIP-seq-OT3	gtcaggggaagagcacgtgacgg	F: ggagtgagtacggtgtgccactaacctgcagtggctctccatt	ChIP-seq
			R: gagttggatgctggatgggagccatcctagagtggggcttttc
	HEK site3-ChIP-seq-OT4	gttgtgaactgagcacgtgaggg	F: ggagtgagtacggtgtgcgctccatttcctgtcagatcacggt	ChIP-seq
			R: gagttggatgctggatggcagtttttccatgaatggcgggtcg
	HEK site3-ChIP-seq-OT5	atatttgctggagcacgtgaagg	F: ggagtgagtacggtgtgccattagcaggctcaactcctgacgg	ChIP-seq
			R: gagttggatgctggatggctgctcacatagagtgcagggcttc
	HEK site3-GUIDE-seq-OT1	cacccagactgagcacgtgctgg	F: ggagtgagtacggtgtgctctcatcccctgttgacctggagaa	GUIDE-seq
			R: gagttggatgctggatggtgtcactgtacttgccctgaccaga
	HEK site3-GUIDE-seq-OT2	gacacagaccgggcacgtgaggg	F: ggagtgagtacggtgtgccagattcctggtccaaaggcccaa	GUIDE-seq
			R: gagttggatgctggatggggactgagagggaacagaagggcta
	HEK site3-GUIDE-seq-OT3	agctcagactgagcaagtgaggg	F: ggagtgagtacggtgtgcttgctcatcttaatctgctcagcca	GUIDE-seq
			R: gagttggatgctggatggtcctagcactttggaaggtcgaagc
	HEK site3-GUIDE-seq-OT4	agaccagactgagcaagagaggg	F: ggagtgagtacggtgtgcagctcttcctggtggaaattgcgag	GUIDE-seq
			R: gagttggatgctggatggctgcaccatctcccacaacaggatg
	HEK site3-GUIDE-seq-OT5	gagccagaatgagcacgtgaggg	F: ggagtgagtacggtgtgcgcgcacatcccttgtctctcttagg	GUIDE-seq
			R: gagttggatgctggatggctactggagcacaccccaaggaagg
	CCR5-sg1p-OT1	tgacataaattattctacatggg	F: ggagtgagtacggtgtgcgcagtgcagactctttccatactg	Cas-OFFinder
			R: gagttggatgctggatggtgtaaatgattgaataaatggggagga
	CCR5-sg1p-OT2	tgacatcacttattatgcatggg	F: ggagtgagtacggtgtgcgcagtgcagactctttccatactg	Cas-OFFinder
			R: gagttggatgctggatggtgtaaatgattgaataaatggggagga
	CCR5-sg1p-OT3	ttacatcaattatgatacagtgg	F: ggagtgagtacggtgtgcggagggatggagccctttcat	Cas-OFFinder
			R: gagttggatgctggatgggaattaagtcagccccttcaagt
	CCR5-sg1p-OT4	tgaaatcaatttttatacttggg	F: ggagtgagtacggtgtgctattgtgcatgctattgtgctatac	Cas-OFFinder
			R: gagttggatgctggatggtaatgggctcaatgctgctct
	CCR5-sg1p-OT5	tgaaatcaattatcatagatcgg	F: ggagtgagtacggtgtgcacctgtctcagtgttgtatgaaa	Cas-OFFinder
			R: gagttggatgctggatggtgactttgattctagctgagtgatt
	CCR5-sg1p-OT6	tcacatcaattattatagcttgg	F: ggagtgagtacggtgtgctcaccatgcagactaatctgactaa	Cas-OFFinder
			R: gagttggatgctggatggtgcatcagtttctattctcttgct
	CCR5-sg1p-OT7	tgacttcaatgattatacagtgg	F: ggagtgagtacggtgtgcaagccagggtgggtggtgatttttc	Cas-OFFinder
			R: gagttggatgctggatggaagggctgtaccacaagtcatctgt
	CCR5-sg1p-OT8	tgatataaattattatatatggg	F: ggagtgagtacggtgtgcaggtcaacatgatacagagaaattatgt	Cas-OFFinder
			R: gagttggatgctggatggggtgtgacttacttagggatttaaaga
	CCR5-sg1p-OT9	tgacataaattatgaaacattgg	F: ggagtgagtacggtgtgctctggtgtggattggggaattgtagc	Cas-OFFinder
			R: gagttggatgctggatggaacacaattcaacctgctaaactgcat
	CCR5-sg1p-OT10	tgacataaattattataagtagg	F: ggagtgagtacggtgtgcaggggtcagaacctggctttaaggt	Cas-OFFinder
			R: gagttggatgctggatggggccactgacaaggtcttcttccat
	ABE site23-OT1	tgagcatagactccaggagatgg	F: ggagtgagtacggtgtgcagggtcaaagtgcctaatccttagc	Cas-OFFinder
			R: gagttggatgctggatgggccatcatctcccacctggattgtc
	ABE site23-OT2	ttagcagagactccaggatctgg	F: ggagtgagtacggtgtgcgaagaaggggattgaggtttccaggg	Cas-OFFinder
			R: gagttggatgctggatggctccctcacacggcttttgcacttc
	ABE site23-OT3	taagcacaggctccagtataagg	F: ggagtgagtacggtgtgctgggtaagattttggcacgtggaat	Cas-OFFinder
			R: gagttggatgctggatgggcgcatttcctcctctgcctttttc
	ABE site23-OT4	caggcatagactccaggaaaggg	F: ggagtgagtacggtgtgcaggactaaaatgagagcctgctgac	Cas-OFFinder
			R: gagttggatgctggatgggacacatgttcaaactatctgagatgaa
	ABE site23-OT5	taagatttgactccaggatatgg	F: ggagtgagtacggtgtgcacagattctaaaagctaccacaaagcca	Cas-OFFinder
			R: gagttggatgctggatgggtctgtccactgcgccatgtgatt
	ABE site23-OT6	tcagcatagcctcctggataggg	F: ggagtgagtacggtgtgctgaagctaaaggattgcctggtccc	Cas-OFFinder
			R: gagttggatgctggatggaggttcaaatttaacagggcatcgtgt
	ABE site23-OT9	taagcagagatgtcaaggataagg	F: ggagtgagtacggtgtgcatcaccaggaatagagtaactggag	Cas-OFFinder
			R: gagttggatgctggatggtctccctggatttttatggtggttt
	ABE site23-OT10	taagcatagtctccatgcttatgg	F: ggagtgagtacggtgtgctcacttggatttgctgttttgcttgaa	Cas-OFFinder
			R: gagttggatgctggatggtccctccccgagcttactggaaaag
	HIRA-OT1	gaacacaaagcatagactgcggg	F: ggagtgagtacggtgtgcgattccttggaaacaatgataacaagac	Cas-OFFinder
			R: gagttggatgctggatggcccatctgtcaaactgtgcgtatg
	HIRA -OT2	caatacaaaggatagactgcagg	F: ggagtgagtacggtgtgccggggaactaggaattccctcctgt	Cas-OFFinder
			R: gagttggatgctggatgggacaaatcctggcaccagacccaa
	HIRA -OT3	gaggcccaaggacagactgctgg	F: ggagtgagtacggtgtgcctcatggctgacatccaccgagcaa	Cas-OFFinder
			R: gagttggatgctggatgggctgcttctccaaagctggtcttct
	HIRA -OT4	gaaggccaaggctagagtgcagg	F: ggagtgagtacggtgtgcaaaacaagcaaaccaccccagacct	Cas-OFFinder
			R: gagttggatgctggatggggaaaaggaagtgtgagagatctgcct
	HIRA -OT5	gaagaccaaggatgaaatgctgg	F: gagttggatgctggatggaagatgtagaagatgggtagctcaa	Cas-OFFinder
			R: ggagtgagtacggtgtgcaggcttggttacataggtcaaggag
	HIRA -OT6	gaacaacaaggataaactgccgg	F: ggagtgagtacggtgtgcgattgaagtctctcatgccctgg	Cas-OFFinder
			R: gagttggatgctggatggtgttttcttccttttcctcctctt
	HIRA -OT7	gaagcccaaggatagactcgggg	F: ggagtgagtacggtgtgccagatacccagaaagacagatggac	Cas-OFFinder
			R: gagttggatgctggatggttttcctgttccatttctctaccaa
	HIRA -OT8	caagcccaaggatagactggcgg	F: ggagtgagtacggtgtgcgtgattttatgagttccagaaacttcc	Cas-OFFinder
			R: gagttggatgctggatgggggctcacttgcataatagtgtctt
	HBG site1-OT1	cttgaccattagcccttacaagg	F: ggagtgagtacggtgtgccaaggagtgaaaatcttgggcatt	Cas-OFFinder
			R: gagttggatgctggatggtcttgtgggtgaacaactctatca
	HBG site1-OT2	cttggccagtagccttgatatgg	F: ggagtgagtacggtgtgcatatgtgtccttttgtgagtggct	Cas-OFFinder
			R: gagttggatgctggatggtcaaatctttaacaaaatgagcatcca
	HBG site1-OT3	ctagaacaatagcctagacatgg	F: ggagtgagtacggtgtgctcagaagggtctcaaaatctgact	Cas-OFFinder
			R: gagttggatgctggatggagactgcttccatgtctctttgat
	HBG site1-OT4	ctcgaccaacagccctgacaagg	F: ggagtgagtacggtgtgcactttgagaaactgcatcaagtgg	Cas-OFFinder
			R: gagttggatgctggatggaatcaaggtggagagttcagacaa
	HBG site1-OT5	tttgaccaatagcctggaaaagg	F: ggagtgagtacggtgtgctctaatcgatctgagttttgccca	Cas-OFFinder
			R: gagttggatgctggatggtctttggtttcttgggagtagagc
	HBG site1-OT6	cttgaccgatagcattgaaaagg	F: ggagtgagtacggtgtgcgttctgtcctctttttctctccct	Cas-OFFinder
			R: gagttggatgctggatggccagtctatgttgatcttaacgcc
	HBG site1-OT7	cttgaacaaaagccttgacgggg	F: ggagtgagtacggtgtgcttggcattctgtatccatcctgtt	Cas-OFFinder
			R: gagttggatgctggatgggtcaccaaagaaagaagtggcatc
	HBG site1-OT8	cttgaccaatatctttgagaagg	F: ggagtgagtacggtgtgcgggctcctcacaaaatctcaaaag	Cas-OFFinder
			R: gagttggatgctggatgggaggaaacttgagggtatgtctgt
	HBG site1-OT9	attgacaaagagtcttgacaagg	F: ggagtgagtacggtgtgccaaaagaacccttggggacaaaaa	Cas-OFFinder
			R: gagttggatgctggatggctccctgggtggtcttattaactg
	HBG site1-OT10	cttgaccaatggactgtacaagg	F: ggagtgagtacggtgtgccacttagagtgacagttcacacct	Cas-OFFinder
			R: gagttggatgctggatggatgcaaccatttctcttttacccc
	HBG site1-OT11	ctggaggaatagccatgacatgg	F: ggagtgagtacggtgtgcgttctcagcaatccctgaagtcta	Cas-OFFinder
			R: gagttggatgctggatggcctggtgtttgcgtatttcttgtt
	HBG site1-OT12	gttgaccaataggctagaaaagg	F: ggagtgagtacggtgtgcgcaaagttttgaatggagaaaggg	Cas-OFFinder
			R: gagttggatgctggatggatcttgaacttttccatctccgtg
	HBG site1-OT13	attgacaactagccttcacaggg	F: ggagtgagtacggtgtgcgtctgaggacagatggtaaaaggt	Cas-OFFinder
			R: gagttggatgctggatggattctgttggactcaggtctcttc
	HBG site1-OT14	ctagactaaaggccttgacaagg	F: ggagtgagtacggtgtgccactgattagacagacatacaccg	Cas-OFFinder
			R: gagttggatgctggatggaagtttggtttgcaagctcatttc
	HBG site1-OT15	tttgatcaacagccatgacaggg	F: ggagtgagtacggtgtgctgtctctctagtttgcagtaaggc	Cas-OFFinder
			R: gagttggatgctggatggagaggctgagataagaaggaggat

## Sheet: Table 4
	Supplementary Table 4. Q-PCR primers used in this study.
	primers	sequence (5’-3’)
	HBG-QPCR-F	GGTTATCAATAAGCTCCTAGTCC
	HBG-QPCR-R	ACAACCAGGAGCCTTCCCA
	HBB-QPCR-F	TGAGGAGAAGTCTGCCGTTAC
	HBB-QPCR-R	ACCACCAGCAGCCTGCCCA

## Sheet: Table 5
Supplementary Table 5. Codon and animo acids changes potentially induced by ACG-BEs
Amino Acid	Codon	No.	Base conversion or transversion	Codon	Amino Acid	only targeted by ACG-BEs	The number of amino acid changes	only targeted by ACG-BEs	The total of amino acid changes	Amino Acid	Codon	No.	Base conversion or transversion	Codon	Amino Acid	only targeted by ACG-Bes	The number of amino acid changes	only targeted by ACG-BEs	The total of amino acid changes	Amino Acid	Codon	No.	Base conversion or transversion	Codon	Amino Acid	only targeted by ACG-BEs	The number of amino acid changes	only targeted by ACG-BEs	The total of amino acid changes	Amino Acid	Codon	No.	Base conversion or transversion	Codon	Amino Acid	only targeted by ACG-BEs	The number of amino acid changes	only targeted by ACG-BEs	The total of amino acid changes	Amino Acid	Codon	No.	Base conversion or transversion	Codon	Amino Acid	only targeted by ACG-BEs	The number of amino acid changes	only targeted by ACG-BEs	The total of amino acid changes
Phe	TTT								1(Leu)	Ser	TCT	1	C-to-A	TAT	Tyr		3(Phe, Tyr, Cys)	17(Ala, Asn, Asp, Cys, Gln, Glu, His, Ile, Leu, Lys, Met, Phe, Pro, Thr, Trp, Tyr, Val)3*	19(Ala, Arg, Asn, Asp, Cys, Gln, Glu, Gly, His, Ile, Leu, Lys, Met, Phe, Pro, Thr, Trp, Tyr, Val)9*	Thr	ACT	1	A-to-T	TCT	Ser		14(Ala, Arg, Asn, Asp, Cys, Gly, His, Ile, Leu, Phe, Pro, Ser, Tyr, Val)	18(Val, Tyr, Trp, Ser, Pro, Phe, Lys, Leu, Ile, His, Gly, Glu, Gln, Cys, Asp, Asn, Arg, Ala)10*	19(Ala, Arg, Asn, Asp, Cys, Gln, Glu, Gly, His, Ile, Leu, Lys, Met, Phe, Pro, Ser, Trp, Tyr, Val)10*	Tyr	TAT	1	A-to-T	TTT	Phe		3(Phe, Ser, Cys)	4(Trp, Leu, Phe, Ser)1*	5(Cys, Leu, Phe, Ser, Trp)3*	Asp	GAT	1	A-to-T	GTT	Val		14(Ala, Arg, Asn, Cys, Gly, His, Ile, Leu, Phe, Pro, Ser, Thr, Tyr, Val)	18(Arg, Asn, Cys, Gln, His, Ile, Leu, Lys, Met, Phe, Pro, Ser, Thr, Trp, Tyr, Val, Gly, Ala)3*	19(Ala, Arg, Asn, Cys, Gln, Glu, Gly, His, Ile, Leu, Lys, Met, Phe, Pro, Ser, Thr, Trp, Tyr, Val)3*
	TTC	1	C-to-A	TTA	Leu		1(Leu)					2	C-to-T	TTT	Phe							2	A-to-G	GCT	Ala							2	A-to-G	TGT	Cys							2	A-to-C	GCT	Ala
		2	C-to-T	TTT	Phe							3	C-to-G	TGT	Cys							3	A-to-C	CCT	Pro							3	A-to-C	TCT	Ser							3	A-to-G	GGT	Gly
		3	C-to-G	TTG	Leu						TC2C3	1	C2-to-A	TAC	Tyr		5(Cys, Leu, Phe, Trp, Tyr)3*					4	C-to-A	AAT	Asn						TAC	1	A-to-T	TTC	Phe		5(Cys, Leu, Phe, Ser, Trp)					4	G-to-A	AAT	Asn
Leu	TTA	1	A-to-T	TTT	Phe		1(Phe)	4(Ile, Met, Phe, Val)	4 (Ile, Met, Phe, Val)			2	C2-to-T	TTC	Phe							5	C-to-T	ATT	Ile							2	A-to-G	TGC	Cys							5	G-to-T	TAT	Tyr
		2	A-to-G	TTG	Leu							3	C2-to-G	TGC	Cys							6	C-to-G	AGT	Ser							3	A-to-C	TCC	Ser							6	G-to-C	CAT	His
		3	A-to-C	TTC	Phe							4	C3-to-A	TCA	Ser							7	A-to-G, C-to-T	GTT	Val							4	C-to-A	TAA	*							7	A-to-T, G-to-A	ATT	Ile	8(Arg, Cys, Ile, Leu, Phe, Pro, Ser, Thr)
	TTG	1	G-to-A	TTA	Leu		1(Phe)					5	C3-to-T	TCT	Ser							8	A-to-T, C-to-A	TAT	Tyr	8(Tyr, Phe, Cys, Asp, Gly, His, Leu, Arg)						5	C-to-T	TAT	Tyr							8	A-to-T, G-to-T	TTT	Phe
		2	G-to-T	TTT	Phe							6	C3-to-G	TCG	Ser							9	A-to-T, C-to-T	TTT	Phe							6	C-to-G	TAG	*							9	A-to-T, G-to-C	CTT	Leu
		3	G-to-C	TTC	Phe							7	C2-to-A, C3-to-A	TAA	*							10	A-to-T, C-to-G	TGT	Cys							7	A-to-G, C-to-T	TGT	Cys							10	A-to-G, G-to-A	AGT	Ser
	CTT	1	C-to-A	ATT	Ile		3 (Phe, Ile, Val)					8	C2-to-A, C3-to-T	TAT	Tyr							11	A-to-G, C-to-A	GAT	Asp							8	A-to-T, C-to-A	TTA	Leu	4(Trp, Leu, Phe, Ser)1*						11	A-to-G, G-to-T	TGT	Cys
		2	C-to-T	TTT	Phe							9	C2-to-A, C3-to-G	TAG	*							12	A-to-G, C-to-G	GGT	Gly							9	A-to-T, C-to-T	TTT	Phe							12	A-to-G, G-to-C	CGT	Arg
		3	C-to-G	GTT	Val							10	C2-to-T, C3-to-A	TTA	Leu							13	A-to-C, C-to-A	CAT	His							10	A-to-T, C-to-G	TTG	Leu							13	A-to-C, G-to-A	ACT	Thr
	C1TC3	1	C1-to-A	ATC	Ile		4 (Ile, Met, Phe, Val)					11	C2-to-T, C3-to-T	TTT	Phe							14	A-to-C, C-to-T	CTT	Leu							11	A-to-G, C-to-A	TGA	*							14	A-to-C, G-to-T	TCT	Ser
		2	C1-to-T	TTC	Phe							12	C2-to-T, C3-to-G	TTG	Leu							15	A-to-C, C-to-G	CGT	Arg							12	A-to-G, C-to-G	TGG	Trp							15	A-to-C, G-to-C	CCT	Pro
		3	C1-to-G	GTC	Val							13	C2-to-G, C3-to-A	TGA	*						AC2C3	1	A-to-T	TCC	Ser		19(Ala, Arg, Asn, Asp, Cys, Gln, Glu, Gly, His, Ile, Leu, Lys, Met, Phe, Pro, Ser, Trp, Tyr, Val)3*					13	A-to-C, C-to-A	TCA	Ser						GAC	1	C-to-A	GAA	Glu		19( Ala, Arg, Asn, Cys, Gln, Glu, Gly, His, Ile, Leu, Lys, Met, Phe, Pro, Ser, Thr, Trp, Tyr, Val)3*
		4	C3-to-A	CTA	Leu							14	C2-to-G, C3-to-T	TGT	Cys							2	A-to-G	GCC	Ala							14	A-to-C, C-to-T	TCT	Ser							2	C-to-T	GAT	Asp
		5	C3-to-T	CTT	Leu							15	C2-to-G, C3-to-G	TGG	Trp							3	A-to-C	CCC	Pro							15	A-to-C, C-to-G	TCG	Ser							3	C-to-G	GAG	Glu
		6	C3-to-G	CTG	Leu						TCA	1	C-to-A	TAA	Ile		5(Ile, Leu, Met, Phe, Val)					4	C2-to-A	AAC	Asn					*	TA2A3	1	A2-to-T	TTA	Leu		6(Cys, Leu, Phe, Ser, Trp, Tyr)2*	5(Cys, Leu, Phe, Ser, Tyr)2*	6(Cys, Leu, Phe, Ser, Trp, Tyr)6*			4	A-to-T	GTC	Val
		7	C1-to-T, C3-to-A	TTA	Leu							2	C-to-T	TTA	Leu							5	C2-to-T	ATC	Ile							2	A2-to-C	TCA	Ser							5	A-to-G	GGC	Gly
		8	C1-to-T, C3-to-T	TTT	Phe							3	C-to-G	TGA	Val							6	C2-to-G	AGC	Ser							3	A2-to-G	TGA	*							6	A-to-C	GCC	Ala
		9	C1-to-T, C3-to-G	TTG	Leu							4	A-to-T	TCT	Leu							7	C3-to-A	ACA	Thr							4	A3-to-T	TAT	Tyr							7	G-to-A	AAC	Asn
		10	C1-to-G, C3-to-A	GTA	Val							5	A-to-G	TCG	Leu							8	C3-to-T	ACT	Ile							5	A3-to-C	TAC	Tyr							8	G-to-T	TAC	Tyr
		11	C1-to-G, C3-to-T	GTT	Val							6	A-to-C	TCC	Leu							9	C3-to-G	ACG	Thr							6	A3-to-G	TAG	*							9	G-to-C	CAC	His
		12	C1-to-G, C3-to-G	GTG	Val							7	A-to-T, C-to-A	TAT	Ile							10	A-to-G, C2-to-T	GTC	Val							7	A2-to-T, A3-to-T	TTT	Phe							10	A-to-G, C-to-T	GGT	Gly
		13	C1-to-A, C3-to-A	ATA	Ile							8	A-to-T, C-to-T	TTT	Phe							11	A-to-G, C3-to-T	GCT	Ala							8	A2-to-T, A3-to-C	TTC	Phe							11	A-to-T, C-to-A	GTA	Val	18(Arg, Asn, Cys, Gln, His, Ile, Leu, Lys, Met, Phe, Pro, Ser, Thr, Trp, Tyr, Val, Gly, Ala)3*；Three types of base substrates are simultaneously edited:10(Arg, Cys, Ile, Leu, Met, Phe, Pro, Ser, Thr, Trp)1*
		14	C1-to-A, C3-to-T	ATT	Ile							9	A-to-T, C-to-G	TGT	Val							12	C2-to-A, C3-to-A	AAA	Lys							9	A2-to-T, A3-to-G	TTG	Leu							12	A-to-T, C-to-G	GTG	Val
		15	C1-to-A, C3-to-G	ATG	Met							10	A-to-G, C-to-A	TAG	Met							13	C2-to-A, C3-to-T	AAT	Asn							10	A2-to-C, A3-to-T	TCT	Ser							13	A-to-C, C-to-A	GCA	Ala
	CTA	1	C-to-A	ATA	Ile		4(Ile, Met, Phe, Val)					11	A-to-G, C-to-T	TTG	Leu							14	C2-to-A, C3-to-G	AAG	Lys							11	A2-to-C, A3-to-C	TCC	Ser							14	A-to-C, C-to-G	GCG	Ala
		2	C-to-T	TTA	Leu							12	A-to-G, C-to-G	TGG	Val							15	C2-to-T, C3-to-A	ATA	Ile							12	A2-to-C, A3-to-G	TCG	Ser							15	A-to-T, C-to-T	GTT	Val
		3	C-to-G	GTA	Val							13	A-to-C, C-to-A	TAC	Ile							16	C2-to-T, C3-to-T	ATT	Ile							13	A2-to-G, A3-to-T	TGT	Cys							16	A-to-G, C-to-A	GGA	Gly
		4	A-to-T	CTT	Leu							14	A-to-C, C-to-T	TTC	Phe							17	C2-to-T, C3-to-G	ATG	Met							14	A2-to-G, A3-to-C	TGC	Cys							17	A-to-G, C-to-G	GGG	Gly
		5	A-to-C	CTC	Leu							15	A-to-C, C-to-G	TGC	Val							18	C2-to-G, C3-to-A	AGA	Arg							15	A2-to-G, A3-to-G	TGG	Trp							18	A-to-C, C-to-T	GCT	Ala
		6	A-to-G	CTG	Leu						TCG	1	C-to-A	TAG	*		5(Cys, Leu, Phe, Trp, Tyr)3*					19	C2-to-G, C3-to-T	AGT	Ser						TAG	1	A-to-T	TTG	Leu		6(Cys, Leu, Phe, Ser, Trp, Tyr)2*					19	C-to-A, G-to-A	AAA	Lys
		7	A-to-G, C-to-T	TTG	Leu							2	C-to-T	TTG	Leu							20	C2-to-G, C3-to-G	AGG	Arg							2	A-to-G	TGG	Trp							20	C-to-A, G-to-T	TAA	*
		8	A-to-T, C-to-A	ATT	Ile	4(Ile, Met, Phe, Val)						3	C-to-G	TGG	*							21	A-to-G, C2-to-T and C3-to-T	GTT	Val							3	A-to-C	TCG	Ser							21	C-to-A, G-to-C	CAA	Gln
		9	A-to-T, C-to-T	TTT	Phe							4	G-to-A	TCA	Ser							22	A-to-T, C2-to-A	TAC	Tyr	15(Val, Tyr, Trp, Ser, Pro, Phe, Leu, His, Gly, Glu, Gln, Cys, Asp, Arg, Ala)3*						4	G-to-A	TAA	*							22	C-to-T, G-to-A	AAT	Asn
		10	A-to-T, C-to-G	GTT	Val							5	G-to-T	TCT	Ser							23	A-to-T, C2-to-T	TTC	Phe							5	G-to-T	TAT	Tyr							23	C-to-T, G-to-T	TAT	Tyr
		11	A-to-G, C-to-A	ATG	Met							6	G-to-C	TCC	Ser							24	A-to-T, C2-to-G	TGC	Cys							6	G-to-C	TAC	Tyr							24	C-to-T, G-to-C	CAT	His
		12	A-to-G, C-to-G	GTG	Val							7	C-to-A, G-to-A	TAA	Tyr	5(Cys, Leu, Phe, Trp, Tyr)1*						25	A-to-G, C2-to-A	GAC	Asp							7	A-to-T, G-to-A	TTA	Leu	4(Cys, Leu, Phe, Ser)1*						25	C-to-G, G-to-A	AAG	Lys
		13	A-to-C, C-to-A	ATC	Ile							8	C-to-A, G-to-T	TAT	Phe							26	A-to-G, C2-to-G	GGC	Gly							8	A-to-T, G-to-T	TTT	Phe							26	C-to-G, G-to-T	TAG	*
		14	A-to-C, C-to-T	TTC	Phe							9	C-to-A, G-to-C	TAC	Cys							27	A-to-C, C2-to-A	CAC	His							9	A-to-T, G-to-C	TTC	Phe							27	C-to-G, G-to-C	CAG	Gln
		15	A-to-C, C-to-G	GTC	Val							10	C-to-T, G-to-A	TTA	*							28	A-to-C, C2-to-T	CTC	Leu							10	A-to-G, G-to-A	TGA	*							28	A-to-T, G-to-A	ATC	Ile
	CTG	1	C-to-A	ATG	Met		4(Ile, Met, Phe, Val)					11	C-to-T, G-to-T	TTT	Leu							29	A-to-C, C2-to-G	CGC	Arg							11	A-to-G, G-to-T	TGT	Cys							29	A-to-T, G-to-T	TTC	Phe
		2	C-to-T	TTG	Leu							12	C-to-T, G-to-C	TTC	Trp							30	A-to-T, C3-to-A	TCA	Ser							12	A-to-G, G-to-C	TGC	Cys							30	A-to-T, G-to-C	CTC	Leu
		3	C-to-G	GTG	Val							13	C-to-G, G-to-A	TGA	Tyr							31	A-to-T, C3-to-T	TCT	Ser							13	A-to-C, G-to-A	TCA	Ser							31	A-to-G, G-to-A	AGC	Ser
		4	G-to-A	CTA	Leu							14	C-to-G, G-to-T	TGT	Phe							32	A-to-T, C3-to-G	TCG	Ser							14	A-to-C, G-to-T	TCT	Ser							32	A-to-G, G-to-T	TGC	Cys
		5	G-to-T	CTT	Leu							15	C-to-G, G-to-C	TGC	Cys							33	A-to-G, C3-to-A	GCA	Ala							15	A-to-C, G-to-C	TCC	Ser							33	A-to-G, G-to-C	CGC	Arg
		6	G-to-C	CTC	Leu						AGT	1	A-to-T	TGT	Cys		14(Ala, Arg, Asn, Asp, Cys, Gly, His, Ile, Leu, Phe, Pro, Thr, Tyr, Val)					34	A-to-G, C3-to-G	GCG	Ala						`	1	A-to-T	TGT	Cys		6(Cys, Leu, Phe, Ser, Trp, Tyr)2*					34	A-to-C, G-to-A	ACC	Thr
		7	C-to-A, G-to-A	ATA	Ile	3(Ile, Phe, Val)						2	A-to-C	CGT	Arg							35	A-to-C, C3-to-A	CCA	Pro							2	A-to-G	TGG	Trp							35	A-to-C, G-to-T	TCC	Ser
		8	C-to-A, G-to-T	ATT	Ile							3	A-to-G	GGT	Gly							36	A-to-C, C3-to-T	CCT	Pro							3	A-to-C	TGC	Cys							36	A-to-C, G-to-C	CCC	Pro
		9	C-to-A, G-to-C	ATC	Ile							4	G-to-A	AAT	Asn							37	A-to-C, C3-to-G	CCG	Pro							4	G-to-A	TAA	*							37	G-to-A, A-to-T and C-to-A	ATA	Ile
		10	C-to-T, G-to-A	TTA	Leu							5	G-to-T	ATT	Ile							38	A-to-T, C2-to-A and C3-to-A	TAA	*							5	G-to-T	TTA	Leu							38	G-to-T, A-to-T and C-to-A	TTA	Leu
		11	C-to-T, G-to-T	TTT	Phe							6	G-to-C	ACT	Thr							39	A-to-T, C2-to-A and C3-to-T	TAT	Tyr							6	G-to-C	TCA	Ser							39	G-to-C, A-to-T and C-to-A	CTA	Leu
		12	C-to-T, G-to-C	TTC	Phe							7	A-to-T, G-to-A	TAT	Tyr	8(Ala, Asp, His, Leu, Phe, Pro, Tyr, Val)						40	A-to-T, C2-to-A and C3-to-G	TAG	*							7	A-to-T, G-to-A	TAT	Tyr	4(Leu, Phe, Ser, Tyr)1*						40	G-to-A, A-to-T and C-to-T	ATT	Ile
		13	C-to-G, G-to-A	GTA	Val							8	A-to-T, G-to-T	TTT	Phe							41	A-to-T, C2-to-T and C3-to-A	TTA	Leu							8	A-to-T, G-to-T	TTT	Phe							41	G-to-T, A-to-T and C-to-T	TTT	Phe
		14	C-to-G, G-to-T	GTT	Val							9	A-to-T, G-to-C	TCT	Ser							42	A-to-T, C2-to-T and C3-to-T	TTT	Phe							9	A-to-T, G-to-C	TCT	Ser							42	G-to-C, A-to-T and C-to-T	CTT	Leu
		15	C-to-G, G-to-C	GTC	Val							10	A-to-G, G-to-A	GAT	Asp							43	A-to-T, C2-to-T and C3-to-G	TTG	Leu							10	A-to-G, G-to-A	TAG	*							43	G-to-A, A-to-T and C-to-G	ATG	Met
Ile	ATT	1	A-to-T	TTT	Phe		3(Phe, Leu, Val)		4(Leu, Met, Phe, Val)			11	A-to-G, G-to-T	GTT	Val							44	A-to-T, C2-to-G and C3-to-A	TGA	*							11	A-to-G, G-to-T	TTG	Leu							44	G-to-T, A-to-T and C-to-G	TTG	Leu
		2	A-to-G	GTT	Val							12	A-to-G, G-to-C	GCT	Ala							45	A-to-T, C2-to-G and C3-to-T	TGT	Cys							12	A-to-G, G-to-C	TCG	Ser							45	G-to-C, A-to-T and C-to-G	CTG	Leu
		3	A-to-C	CTT	Leu							13	A-to-C, G-to-A	CAT	His							46	A-to-T, C2-to-G and C3-to-G	TGG	Trp							13	A-to-C, G-to-A	TAC	Tyr							46	G-to-A, A-to-G and C-to-A	AGA	Arg
	ATC	1	C-to-A	ATA	Ile		4(Leu, Met, Phe, Val)	3(Leu, Phe, Val)				14	A-to-C, G-to-T	CTT	Leu							47	A-to-G, C2-to-A and C3-to-A	GAA	Glu							14	A-to-C, G-to-T	TTC	Phe							47	G-to-T, A-to-G and C-to-A	TGA	*
		2	C-to-T	ATT	Ile							15	A-to-C, G-to-C	CCT	Pro							48	A-to-G, C2-to-A and C3-to-T	GAT	Asp							15	A-to-C, G-to-C	TCC	Ser							48	G-to-C, A-to-G and C-to-A	CGA	Arg
		3	C-to-G	ATG	Met						AGC	1	C-to-A	AGA	Arg		19(Ala, Arg, Asn, Asp, Cys, Gln, Glu, Gly, His, Ile, Leu, Lys, Met, Phe, Pro, Thr, Trp, Tyr, Val)3*					49	A-to-G, C2-to-A and C3-to-G	GAG	Glu					His	CAT	1	A-to-T	CTT	Leu		14(Ala, Arg, Asn, Asp, Cys, Gly, Ile, Leu, Phe, Pro, Ser, Thr, Tyr, Val)	12(Val, Trp, Thr, Ser, Pro, Phe, Met, Leu, Ile, Gly, Arg, Ala)1*	19(Ala, Arg, Asn, Asp, Cys, Gln, Glu, Gly, Ile, Leu, Lys, Met, Phe, Pro, Ser, Thr, Trp, Tyr, Val)3*			49	G-to-A, A-to-G and C-to-T	AGT	Ser
		4	A-to-T	TTC	Phe							2	C-to-T	AGT	Ser							50	A-to-G, C2-to-T and C3-to-A	GTA	Val							2	A-to-G	CGT	Arg							50	G-to-T, A-to-G and C-to-T	TGT	Cys
		5	A-to-C	CTC	Leu							3	C-to-G	AGG	Arg							51	A-to-G, C2-to-T and C3-to-G	GTG	Val							3	A-to-C	CCT	Pro							51	G-to-C, A-to-G and C-to-T	CGT	Arg
		6	A-to-G	GTC	Val							4	A-to-T	TGC	Cys							52	A-to-G, C2-to-G and C3-to-A	GGA	Gly							4	C-to-A	AAT	Asn							52	G-to-A, A-to-G and C-to-G	AGG	Arg
		7	A-to-G, C-to-T	GTT	Val							5	A-to-G	GGC	Gly							53	A-to-G, C2-to-G and C3-to-T	GGT	Gly							5	C-to-T	TAT	Tyr							53	G-to-T, A-to-G and C-to-G	TGG	Trp
		8	A-to-T, C-to-A	TTA	Leu	3(Leu, Phe, Val)						6	A-to-C	CGC	Arg							54	A-to-G, C2-to-G and C3-to-G	GGG	Gly							6	C-to-G	GAT	Asp							54	G-to-C, A-to-G and C-to-G	CGG	Arg
		9	A-to-T, C-to-T	TTT	Phe							7	G-to-A	AAC	Asn							55	A-to-C, C2-to-A and C3-to-A	CAA	Gln							7	A-to-G, C-to-T	TGT	Cys							55	G-to-A, A-to-C and C-to-A	ACA	Thr
		10	A-to-T, C-to-G	TTG	Leu							8	G-to-T	ATC	Ile							56	A-to-C, C2-to-A and C3-to-T	CAT	His							8	A-to-T, C-to-A	ATT	Ile	7(Ile, Phe, Val, Ser, Gly, Thr, Ala)						56	G-to-T, A-to-C and C-to-A	TCA	Ser
		11	A-to-G, C-to-A	GTA	Val							9	G-to-C	ACC	Thr							57	A-to-C, C2-to-A and C3-to-G	CAG	Gln							9	A-to-T, C-to-T	TTT	Phe							57	G-to-C, A-to-C and C-to-A	CCA	Pro
		12	A-to-G, C-to-G	GTG	Val							10	A-to-G, C-to-T	GGT	Gly							58	A-to-C, C2-to-T and C3-to-A	CTA	Leu							10	A-to-T, C-to-G	GTT	Val							58	G-to-A, A-to-C and C-to-T	ACT	Thr
		13	A-to-C, C-to-A	CTA	Leu							11	A-to-T, C-to-A	TGA	*	19( Ala, Asn, Asp, Gln, Glu, His, Ile, Leu, Lys, Met, Phe, Pro, Thr, Tyr, Val, Cys, Trp, Gly, Arg)2*；Three types of base substrates are simultaneously edited:11(Ala, Asp, Gln, Glu, His, Leu, Phe, Pro, Ser, Tyr, Val)1*						59	A-to-C, C2-to-T and C3-to-T	CTT	Leu							11	A-to-G, C-to-A	AGT	Ser							59	G-to-T, A-to-C and C-to-T	TCT	Ser
		14	A-to-C, C-to-T	CTT	Leu							12	A-to-T, C-to-T	TGT	Cys							60	A-to-C, C2-to-T and C3-to-G	CTG	Leu							12	A-to-G, C-to-G	GGT	Gly							60	G-to-C, A-to-C and C-to-T	CCT	Pro
		15	A-to-C, C-to-G	CTG	Leu							13	A-to-T, C-to-G	TGG	Trp							61	A-to-C, C2-to-G and C3-to-A	CGA	Arg							13	A-to-C, C-to-A	ACT	Thr							61	G-to-A, A-to-C and C-to-G	ACG	Thr
	A1TA3	1	A1-to-T	TTA	Leu		4(Leu, Met, Phe, Val)					14	A-to-G, C-to-A	GGA	Gly							62	A-to-C, C2-to-G and C3-to-T	CGT	Arg							14	A-to-C, C-to-T	TCT	Ser							62	G-to-T, A-to-C and C-to-G	TCG	Ser
		2	A1-to-G	GTA	Val							15	A-to-G, C-to-G	GGG	Gly							63	A-to-C, C2-to-G and C3-to-G	CGG	Arg							15	A-to-C, C-to-G	GCT	Ala							63	G-to-C, A-to-C and C-to-G	CCG	Pro
		3	A1-to-C	CTA	Leu							16	A-to-C, C-to-A	CGA	Arg						A1CA3	1	A1-to-T	TCA	Ser		19(Ala, Arg, Asn, Asp, Cys, Gln, Glu, Gly, His, Ile, Leu, Lys, Met, Phe, Pro, Ser, Trp, Tyr, Val)4*				C1AC3	1	A-to-T	CTC	Leu		19(Ala, Arg, Asn, Asp, Cys, Gln, Glu, Gly, Ile, Leu, Lys, Met, Phe, Pro, Ser, Thr, Trp, Tyr, Val)3*			Glu	GA2A3	1	G-to-A	AAA	Lys		19(Ala, Arg, Asn, Asp, Cys, Gln, Gly, His, Ile, Leu, Lys, Met, Phe, Pro, Ser, Thr, Trp, Tyr, Val)3*	18(Ala, Arg, Asn, Cys, Gln, Gly, His, Ile, Leu, Lys, Met, Phe, Pro, Ser, Thr, Trp, Tyr, Val)3*	19(Ala, Arg, Asn, Asp, Cys, Gln, Gly, His, Ile, Leu, Lys, Met, Phe, Pro, Ser, Thr, Trp, Tyr, Val)6*
		4	A3-to-T	ATT	Ile							17	A-to-C, C-to-T	CGT	Arg							2	A1-to-G	TCA	Ser							2	A-to-G	CGC	Arg							2	G-to-T	TAA	*
		5	A3-to-G	ATC	Ile							18	A-to-C, C-to-G	CGG	Arg							3	A1-to-C	TCA	Ser							3	A-to-C	CCC	Pro							3	G-to-C	CAA	Gln
		6	A3-to-C	ATG	Met							19	C-to-A, G-to-A	AAA	Lys							4	A3-to-T	ACT	Thr							4	C1-to-A	AAC	Asn							4	A2-to-T	GTA	Val
		7	A1-to-T, A3-to-T	TTT	Phe							20	C-to-A, G-to-T	ATA	Ile							5	A3-to-G	ACG	Thr							5	C1-to-T	TAC	Tyr							5	A2-to-G	GGA	Gly
		8	A1-to-T, A3-to-G	TTG	Leu							21	C-to-A, G-to-C	ACA	Thr							6	A3-to-C	ACC	Thr							6	C1-to-G	GAC	Asp							6	A2-to-C	GCA	Ala
		9	A1-to-T, A3-to-C	TTC	Phe							22	C-to-T, G-to-A	AAT	Asn							7	C-to-A	AAA	Lys							7	C3-to-A	CAA	Gln							7	A3-to-T	GAT	Asp
		10	A1-to-G, A3-to-T	GTT	Val							23	C-to-T, G-to-T	ATT	Ile							8	C-to-T	ATA	Ile							8	C3-to-T	CAT	His							8	A3-to-G	GAG	Glu
		11	A1-to-G, A3-to-G	GTG	Val							24	C-to-T, G-to-C	ACT	Thr							9	C-to-G	AGA	Arg							9	C3-to-G	CAG	Gln							9	A3-to-C	GAC	Asp
		12	A1-to-G, A3-to-C	GTC	Val							25	C-to-G, G-to-A	AAG	Lys							10	A1-to-T, A3-to-T	TCT	Ser							10	A-to-G, C1-to-T	TGC	Cys							10	A2-to-T, A3-to-T	GTT	Val
		13	A1-to-C, A3-to-T	CTT	Leu							26	C-to-G, G-to-T	ATG	Met							11	A1-to-T, A3-to-G	TCG	Ser							11	A-to-G, C3-to-T	CGT	Arg							11	A2-to-T, A3-to-C	GTC	Val
		14	A1-to-C, A3-to-G	CTG	Leu							27	C-to-G, G-to-C	ACG	Thr							12	A1-to-T, A3-to-C	TCC	Ser							12	C1-to-A, C3-to-A	AAA	Lys							12	A2-to-G, A3-to-G	GGG	Gly
		15	A1-to-C, A3-to-C	CTC	Leu							28	A-to-T, G-to-A	TAC	Tyr							13	A1-to-G, A3-to-T	GCT	Ala							13	C1-to-A, C3-to-T	AAT	Asn							13	A2-to-C, A3-to-T	GCT	Ala
Met	ATG	1	A-to-T	TTG	Leu		4(Ile, Leu, Phe, Val)	3(Leu, Phe, Val)	4(Ile, Leu, Phe, Val)			29	A-to-T, G-to-T	TTC	Phe							14	A1-to-G, A3-to-G	GCG	Ala							14	C1-to-A, C3-to-G	AAG	Lys							14	A2-to-C, A3-to-C	GCC	Ala
		2	A-to-C	CTG	Leu							30	A-to-T, G-to-C	TCC	Ser							15	A1-to-G, A3-to-C	GCC	Ala							15	C1-to-T, C3-to-A	TAA	*							15	A2-to-T, A3-to-G	GTG	Val
		3	A-to-G	GTG	Val							31	A-to-G, G-to-A	GAC	Asp							16	A1-to-C, A3-to-T	CCT	Pro							16	C1-to-T, C3-to-T	TAT	Tyr							16	A2-to-G, A3-to-T	GGT	Gly
		4	G-to-A	ATA	Ile							32	A-to-G, G-to-T	GTC	Val							17	A1-to-C, A3-to-G	CCG	Pro							17	C1-to-T, C3-to-G	TAG	*							17	A2-to-G, A3-to-C	GGC	Gly
		5	G-to-T	ATT	Ile							33	A-to-G, G-to-C	GCC	Ala							18	A1-to-C, A3-to-C	CCC	Pro							18	C1-to-G, C3-to-A	GAA	Glu							18	A2-to-C, A3-to-G	GCG	Ala
		6	G-to-C	ATC	Ile							34	A-to-C, G-to-A	CAC	His							19	A1-to-G, C-to-T	GTA	Val							19	C1-to-G, C3-to-T	GAT	Asp							19	A2-to-T, G-to-A	ATA	Ile	15( Arg, Asn, Cys, Gln, His, Ile, Leu, Lys, Met, Phe, Pro, Ser, Thr, Trp, Tyr, )2*
		7	A-to-T, G-to-A	TTA	Leu	3(Leu, Phe, Val)						35	A-to-C, G-to-T	CTC	Leu							20	A3-to-G, C-to-T	ATG	Met							20	C1-to-G, C3-to-G	GAG	Glu							20	A2-to-T, G-to-T	TTA	Leu
		8	A-to-T, G-to-T	TTT	Phe							36	A-to-C, G-to-C	CCC	Pro							21	A1-to-G, C-to-T and A3-to-G	GTG	Val							21	C1-to-T, A-to-G and C3-to-T	TGT	Cys							21	A2-to-T, G-to-C	CTA	Leu
		9	A-to-T, G-to-C	TTC	Phe							37	A-to-T, G-to-A and C-to-A	TAA	*							22	A1-to-T, C-to-A	TAA	*	16(Val, Tyr, Trp, Ser, Phe, Lys, Leu, Ile, His, Gly, Glu, Gln, Cys, Asp, Asn, Arg)4*						22	A-to-T, C1-to-A	ATC	Ile	12(Val, Trp, Thr, Ser, Pro, Phe, Met, Leu, Ile, Gly, Arg, Ala)1*						22	A2-to-G, G-to-A	AGA	Arg
		10	A-to-G, G-to-A	GTA	Val							38	A-to-T, G-to-T and C-to-A	TTA	Leu							23	A1-to-T, C-to-T	TTA	Phe							23	A-to-T, C1-to-T	TTC	Phe							23	A2-to-G, G-to-T	TGA	*
		11	A-to-G, G-to-T	GTT	Val							39	A-to-T, G-to-C and C-to-A	TCA	Ser							24	A1-to-T, C-to-G	TGA	*							24	A-to-T, C1-to-G	GTC	Val							24	A2-to-G, G-to-C	CGA	Arg
		12	A-to-G, G-to-C	GTC	Val							40	A-to-T, G-to-A and C-to-T	TAT	Tyr							25	A1-to-G, C-to-A	GAA	Glu							25	A-to-G, C1-to-A	AGC	Ser							25	A2-to-C, G-to-A	ACA	Thr
		13	A-to-C, G-to-A	CTA	Leu							41	A-to-T, G-to-T and C-to-T	TTT	Phe							26	A1-to-G, C-to-G	GGA	Gly							26	A-to-G, C1-to-G	GGC	Gly							26	A2-to-C, G-to-T	TCA	Ser
		14	A-to-C, G-to-T	CTT	Leu							42	A-to-T, G-to-C and C-to-T	TCT	Ser							27	A1-to-C, C-to-A	CAA	Gln							27	A-to-C, C1-to-A	ACC	Thr							27	A2-to-C, G-to-C	CCA	Pro
		15	A-to-C, G-to-C	CTC	Leu							43	A-to-T, G-to-A and C-to-G	TAG	*							28	A1-to-C, C-to-T	CTA	Leu							28	A-to-C, C1-to-T	TCC	Ser							28	A3-to-T, G-to-A	AAT	Asn
Val	GTT	1	G-to-A	ATT	Ile		3(Ile, Leu, Phe)	4(Ile, Leu, Met, Phe)	4(Ile, Leu, Met, Phe)			44	A-to-T, G-to-T and C-to-G	TTG	Leu							29	A1-to-C, C-to-G	CGA	Arg							29	A-to-C, C1-to-G	GCC	Ala							29	A3-to-T, G-to-T	TAT	Tyr
		2	G-to-T	TTT	Phe							45	A-to-T, G-to-C and C-to-G	TCG	Ser							30	A3-to-T, C-to-A	AAT	Asn							30	A-to-T, C3-to-A	CTA	Leu							30	A3-to-T, G-to-C	CAT	His
		3	G-to-C	CTT	Leu							46	A-to-G, G-to-A and C-to-A	GAA	Glu							31	A3-to-T, C-to-T	ATT	Ile							31	A-to-T, C3-to-T	CTT	Leu							31	A3-to-G, G-to-A	AAG	Lys
	GTC	1	G-to-A	ATC	Ile		4(Ile, Leu, Met, Phe)					47	A-to-G, G-to-T and C-to-A	GTA	Val							32	A3-to-T, C-to-G	AGT	Ser							32	A-to-T, C3-to-G	CTG	Leu							32	A3-to-G, G-to-T	TAG	*
		2	G-to-T	TTC	Phe							48	A-to-G, G-to-C and C-to-A	GCA	Ala							33	A3-to-G, C-to-A	AAG	Lys							33	A-to-G, C3-to-A	CGA	Arg							33	A3-to-G, G-to-C	CAG	Gln
		3	G-to-C	CTC	Leu							49	A-to-G, G-to-A and C-to-T	GAT	Asp							34	A3-to-G, C-to-G	AGG	Arg							34	A-to-G, C3-to-G	CGG	Arg							34	A3-to-C, G-to-A	AAC	Asn
		4	C-to-A	GTA	Val							50	A-to-G, G-to-T and C-to-T	GTT	Val							35	A3-to-C, C-to-A	AAC	Asn							35	A-to-C, C3-to-A	CCA	Pro							35	A3-to-C, G-to-T	TAC	Tyr
		5	C-to-T	GTT	Val							51	A-to-G, G-to-C and C-to-T	GCT	Ala							36	A3-to-C, C-to-T	ATC	Ile							36	A-to-C, C3-to-T	CCT	Pro							36	A3-to-C, G-to-C	CAC	His
		6	C-to-G	GTG	Val							52	A-to-G, G-to-A and C-to-G	GAG	Glu							37	A3-to-C, C-to-G	AGC	Ser							37	A-to-C, C3-to-G	CCG	Pro							37	A2-to-T, A3-to-T and G-to-A	ATT	Ile
		7	C-to-A, G-to-A	ATA	Ile	4(Ile, Leu, Met, Phe)						53	A-to-G, G-to-T and C-to-G	GTG	Val							38	A1-to-T, C-to-A and A3-to-T	TAT	Tyr							38	C1-to-A, A-to-T and C3-to-A	ATA	Ile							38	A2-to-T, A3-to-T and G-to-T	TTT	Phe
		8	C-to-A, G-to-T	TTA	Leu							54	A-to-G, G-to-C and C-to-G	GCG	Ala							39	A1-to-T, C-to-A and A3-to-G	TAG	*							39	C1-to-A, A-to-T and C3-to-T	ATT	Ile							39	A2-to-T, A3-to-T and G-to-C	CTT	Leu
		9	C-to-A, G-to-C	CTA	Leu							55	A-to-C, G-to-A and C-to-A	CAA	Gln							40	A1-to-T, C-to-A and A3-to-C	TAC	Tyr							40	C1-to-A, A-to-T and C3-to-G	ATG	Met							40	A2-to-T, A3-to-G and G-to-A	ATG	Met
		10	C-to-T, G-to-A	ATT	Ile							56	A-to-C, G-to-T and C-to-A	CTA	Leu							41	A1-to-T, C-to-T and A3-to-T	TTT	Phe							41	C1-to-A, A-to-G and C3-to-A	AGA	Arg							41	A2-to-T, A3-to-G and G-to-T	TTG	Leu
		11	C-to-T, G-to-T	TTT	Phe							57	A-to-C, G-to-C and C-to-A	CCA	Pro							42	A1-to-T, C-to-T and A3-to-G	TTG	Leu							42	C1-to-A, A-to-G and C3-to-T	AGT	Ser							42	A2-to-T, A3-to-G and G-to-C	CTG	Leu
		12	C-to-T, G-to-C	CTT	Leu							58	A-to-C, G-to-A and C-to-T	CAT	His							43	A1-to-T, C-to-T and A3-to-C	TTC	Phe							43	C1-to-A, A-to-G and C3-to-G	AGG	Arg							43	A2-to-T, A3-to-C and G-to-A	ATC	Ile
		13	C-to-G, G-to-A	ATG	Met							59	A-to-C, G-to-T and C-to-T	CTT	Leu							44	A1-to-T, C-to-G and A3-to-T	TGT	Cys							44	C1-to-A, A-to-C and C3-to-A	ACA	Thr							44	A2-to-T, A3-to-C and G-to-T	TTC	Phe
		14	C-to-G, G-to-T	TTG	Leu							60	A-to-C, G-to-C and C-to-T	CCT	Pro							45	A1-to-T, C-to-G and A3-to-G	TGG	Trp							45	C1-to-A, A-to-C and C3-to-T	ACT	Thr							45	A2-to-T, A3-to-C and G-to-C	CTC	Leu
		15	C-to-G, G-to-C	CTG	Leu							61	A-to-C, G-to-A and C-to-G	CAG	Gln							46	A1-to-T, C-to-G and A3-to-C	TGC	Cys							46	C1-to-A, A-to-C and C3-to-G	ACG	Thr							46	A2-to-G, A3-to-T and G-to-A	AGT	Ser
	GTA	1	A-to-T	GTT	Val		4(Ile, Leu, Met, Phe)					62	A-to-C, G-to-T and C-to-G	CTG	Leu							47	A1-to-G, C-to-A and A3-to-T	GAT	Tyr							47	C1-to-T, A-to-T and C3-to-A	TTA	Leu							47	A2-to-G, A3-to-T and G-to-T	TGT	Cys
		2	A-to-C	GTC	Val							63	A-to-C, G-to-C and C-to-G	CCG	Pro							48	A1-to-G, C-to-A and A3-to-G	GAG	*							48	C1-to-T, A-to-T and C3-to-T	TTT	Phe							48	A2-to-G, A3-to-T and G-to-C	CGT	Arg
		3	A-to-G	GTG	Val					Pro	C1C2T	1	C1-to-A	ACT	Thr		14(Ala, Arg, Asn, Asp, Cys, Gly, His, Ile, Leu, Phe, Ser, Thr, Tyr, Val)	19(Ala, Arg, Asn, Asp, Cys, Gln, Glu, Gly, His, Ile, Leu, Lys, Met, Phe, Ser, Thr, Trp, Tyr, Val)3*				49	A1-to-G, C-to-A and A3-to-C	GAC	Asp							49	C1-to-T, A-to-T and C3-to-G	TTG	Leu							49	A2-to-G, A3-to-G and G-to-A	AGG	Arg
		4	G-to-A	ATA	Ile							2	C1-to-T	TCT	Ser							50	A1-to-G, C-to-T and A3-to-T	GTT	Val							50	C1-to-T, A-to-G and C3-to-A	TGA	*							50	A2-to-G, A3-to-G and G-to-T	TGG	Trp
		5	G-to-T	TTA	Leu							3	C1-to-G	GCT	Ala							51	A1-to-G, C-to-T and A3-to-C	GTC	Val							51	C1-to-T, A-to-G and C3-to-G	TGG	Trp							51	A2-to-G, A3-to-G and G-to-C	CGG	Arg
		6	G-to-C	CTA	Leu							4	C2-to-A	CAT	His							52	A1-to-G, C-to-G and A3-to-T	GGT	Gly							52	C1-to-T, A-to-C and C3-to-A	TCA	Ser							52	A2-to-G, A3-to-C and G-to-A	AGC	Ser
		7	A-to-T, G-to-A	ATT	Ile	4(Ile, Leu, Met, Phe)						5	C2-to-T	CTT	Leu							53	A1-to-G, C-to-G and A3-to-G	GGG	Gly							53	C1-to-T, A-to-C and C3-to-T	TCT	Ser							53	A2-to-G, A3-to-C and G-to-T	TGC	Cys
		8	A-to-T, G-to-T	TTT	Phe							6	C2-to-G	CGT	Arg							54	A1-to-G, C-to-G and A3-to-C	GGC	Gly							54	C1-to-T, A-to-C and C3-to-G	TCG	Ser							54	A2-to-G, A3-to-C and G-to-C	CGC	Arg
		9	A-to-T, G-to-C	CTT	Leu							7	C1-to-T, C2-to-A	TAT	Tyr							55	A1-to-C, C-to-A and A3-to-T	CAT	His							55	C1-to-G, A-to-T and C3-to-A	GTA	Val							55	A2-to-C, A3-to-T and G-to-A	ACT	Thr
		10	A-to-G, G-to-A	ATG	Met							8	C1-to-T, C2-to-T	TTT	Phe							56	A1-to-C, C-to-A and A3-to-G	CAG	Gln							56	C1-to-G, A-to-T and C3-to-T	GTT	Val							56	A2-to-C, A3-to-T and G-to-T	TCT	Ser
		11	A-to-G, G-to-T	TTG	Leu							9	C1-to-T, C2-to-G	TGT	Cys							57	A1-to-C, C-to-A and A3-to-C	CAC	His							57	C1-to-G, A-to-T and C3-to-G	GTG	Val							57	A2-to-C, A3-to-T and G-to-C	CCT	Pro
		12	A-to-G, G-to-C	CTG	Leu							10	C1-to-G, C2-to-A	GAT	Asp							58	A1-to-C, C-to-T and A3-to-T	CTT	Leu							58	C1-to-G, A-to-G and C3-to-A	GGA	Gly							58	A2-to-C, A3-to-G and G-to-A	ACG	Thr
		13	A-to-C, G-to-A	ATC	Ile							11	C1-to-G, C2-to-T	GTT	Val							59	A1-to-C, C-to-T and A3-to-G	CTG	Leu							59	C1-to-G, A-to-G and C3-to-T	GGT	Gly							59	A2-to-C, A3-to-G and G-to-T	TCG	Ser
		14	A-to-C, G-to-T	TTC	Phe							12	C1-to-G, C2-to-G	GGT	Gly							60	A1-to-C, C-to-T and A3-to-C	CTC	Leu							60	C1-to-G, A-to-G and C3-to-G	GGG	Gly							60	A2-to-C, A3-to-G and G-to-C	CCG	Pro
		15	A-to-C, G-to-C	CTC	Leu							13	C1-to-A, C2-to-A	AAT	Asn							61	A1-to-C, C-to-G and A3-to-T	CGT	Arg							61	C1-to-G, A-to-C and C3-to-A	GCA	Ala							61	A2-to-C, A3-to-C and G-to-A	ACC	Thr
	G1TG3	1	G1-to-A	ATG	Met		4(Ile, Leu, Met, Phe)					14	C1-to-A, C2-to-T	ATT	Ile							62	A1-to-C, C-to-G and A3-to-G	CGG	Arg							62	C1-to-G, A-to-C and C3-to-T	GCT	Ala							62	A2-to-C, A3-to-C and G-to-T	TCC	Ser
		2	G1-to-T	TTG	Leu							15	C1-to-A, C2-to-G	AGT	Ser							63	A1-to-C, C-to-G and A3-to-C	CGC	Arg							63	C1-to-G, A-to-C and C3-to-G	GCG	Ala							63	A2-to-C, A3-to-C and G-to-C	CCC	Pro
		3	G1-to-C	CTG	Leu						C1C2C3	1	C3-to-A	CCA	Pro		19(Ala, Arg, Asn, Asp, Cys, Gln, Glu, Gly, His, Ile, Leu, Lys, Met, Phe, Ser, Thr, Trp, Tyr, Val)3*				ACG	1	C-to-A	AAG	Lys		19( Ala, Arg, Asn, Asp, Cys, Gln, Glu, Gly, His, Ile, Leu, Lys, Met, Phe, Pro, Ser, Trp, Tyr, Val))3*			Gln	CA2A3	1	A2-to-T	CTA	Leu		19(Ala, Arg, Asn, Asp, Cys, Glu, Gly, His, Ile, Leu, Lys, Met, Phe, Pro, Ser, Thr, Trp, Tyr, Val)4*	17(Ala, Met, Arg, Asn, Asp, Cys, Glu, Gly, Ile, Leu, Lys, Phe, Pro, Ser, Thr, Tyr, Val)3*	19(Ala, Arg, Asn, Asp, Cys, Glu, Gly, His, Ile, Leu, Lys, Met, Phe, Pro, Ser, Thr, Trp, Tyr, Val)7*		G1AG3	1	A-to-T	GTG	Val		19( Ala, Arg, Asn, Asp, Cys, Gln, Gly, His, Ile, Leu, Lys, Met, Phe, Pro, Ser, Thr, Trp, Tyr, Val) 3*
		4	G3-to-A	GTA	Val							2	C3-to-T	CCT	Pro							2	C-to-T	ATG	Met							2	A2-to-G	CGA	Arg							2	A-to-C	GCG	Ala
		5	G3-to-T	GTT	Val							3	C3-to-G	CCG	Pro							3	C-to-G	AGG	Arg							3	A2-to-C	CCA	Pro							3	A-to-G	GGG	Gly
		6	G3-to-C	GTC	Val							4	C1-to-A	ACC	Thr							4	A-to-T	TCG	Ser							4	A3-to-T	CAT	His							4	G1-to-A	AAG	Lys
		7	G1-to-A, G3-to-A	ATA	Ile							5	C1-to-T	TCC	Ser							5	A-to-G	GCG	Ala							5	A3-to-G	CAG	Gln							5	G1-to-T	TAG	*
		8	G1-to-A, G3-to-T	ATT	Ile							6	C1-to-G	GCC	Ala							6	A-to-C	CCG	Pro							6	A3-to-C	CAC	His							6	G1-to-C	CAG	Gln
		9	G1-to-A, G3-to-C	ATC	Ile							7	C2-to-A	CAC	His							7	G-to-A	ACA	Thr							7	C-to-A	AAA	Lys							7	G3-to-A	GAA	Glu
		10	G1-to-T, G3-to-A	TTA	Leu							8	C2-to-T	CTC	Leu							8	G-to-T	ACT	Thr							8	C-to-T	TAA	*							8	G3-to-T	GAT	Asp
		11	G1-to-T, G3-to-T	TTT	Phe							9	C2-to-G	CGC	Arg							9	G-to-C	ACC	Thr							9	C-to-G	GAA	Glu							9	G3-to-C	GAC	Asp
		12	G1-to-T, G3-to-C	TTC	Phe							10	C1-to-A, C3-to-A	ACA	Thr							10	A-to-G, C-to-T	GTG	Val							10	A2-to-T, A3-to-T	CTT	Leu							10	G1-to-A, G3-to-A	AAA	Lys
		13	G1-to-C, G3-to-A	CTA	Leu							11	C1-to-A, C3-to-T	ACT	Thr							11	A-to-T, C-to-A	TAG	*	18(Val, Tyr, Trp, Ser, Pro, Phe, Lys, Leu, Ile, His, Gly, Glu, Gln, Cys, Asp, Asn, Arg, Ala)3*；Three types of base substrates are simultaneously edited:11( Arg, Asp, Cys, Gln, Glu, Gly, His, Leu, Phe, Tyr, Val)2*						11	A2-to-T, A3-to-G	CTG	Leu							11	G1-to-A, G3-to-T	AAT	Asn
		14	G1-to-C, G3-to-T	CTT	Leu							12	C1-to-A, C3-to-G	ACG	Thr							12	A-to-T, C-to-T	TTG	Leu							12	A2-to-T, A3-to-C	CTC	Leu							12	G1-to-A, G3-to-C	AAC	Asn
		15	G1-to-C, G3-to-C	CTC	Leu							13	C1-to-T, C3-to-A	TCA	Ser							13	A-to-T, C-to-G	TGG	Trp							13	A2-to-G, A3-to-T	CGT	Arg							13	G1-to-T, G3-to-A	TAA	*
Ala	GCT	1	G-to-A	ACT	Thr		14(Asn, Asp, Cys, Gly, His, Ile, Leu, Peu, Pro, Ser, Thr, Tyr, Val)	19(Arg, Asn, Asp, Cys, Gln, Glu, Gly, His, Ile, Leu, Lys, Met, Phe, Pro, Ser, Thr, Trp, Tyr, Val)6*	19(Arg, Asn, Asp, Cys, Gln, Glu, Gly, His, Ile, Leu, Lys, Met, Phe, Pro, Ser, Thr, Trp, Tyr, Val)9*			14	C1-to-T, C3-to-T	TCT	Ser							14	A-to-G, C-to-A	GAG	Glu							14	A2-to-G, A3-to-G	CGG	Arg							14	G1-to-T, G3-to-T	TAT	Tyr
		2	G-to-T	TCT	Ser							15	C1-to-T, C3-to-G	TCG	Ser							15	A-to-G, C-to-G	GGG	Gly							15	A2-to-G, A3-to-C	CGC	Arg							15	G1-to-T, G3-to-C	TAC	Tyr
		3	G-to-C	CCT	Pro							16	C1-to-G, C3-to-A	GCA	Ala							16	A-to-C, C-to-A	CAG	Gln							16	A2-to-C, A3-to-T	CCT	Pro							16	G1-to-C, G3-to-A	CAA	Gln
		4	C-to-A	GAT	Asp							17	C1-to-G, C3-to-T	GCT	Ala							17	A-to-C, C-to-T	CTG	Leu							17	A2-to-C, A3-to-G	CCG	Pro							17	G1-to-C, G3-to-T	CAT	His
		5	C-to-T	GTT	Val							18	C1-to-G, C3-to-G	GCG	Ala							18	A-to-C, C-to-G	CGG	Arg							18	A2-to-C, A3-to-C	CCC	Pro							18	G1-to-C, G3-to-C	CAC	His
		6	C-to-G	GGT	Gly							19	C3-to-A, C2-to-A	CAA	Gln							19	C-to-A, G-to-A	AAA	Lys							19	A2-to-G, C-to-T	TGA	*							19	A-to-T, G1-to-A	ATG	Met	13(Ala, Arg, Cys, Gly, Ile, Leu, Met, Phe, Pro, Ser, Thr, Trp, Val)1*
		7	C-to-A, G-to-A	AAT	Asn	9(Asn, Arg, Cys, His, Ile, Leu, Phe, Ser, Tyr)						20	C3-to-A, C2-to-T	CTA	Leu							20	C-to-A, G-to-T	AAT	Asn							20	A3-to-G, C-to-T	TAG	*							20	A-to-T, G1-to-T	TTG	Leu
		8	C-to-A, G-to-T	TAT	Tyr							21	C3-to-A, C2-to-G	CGA	Arg							21	C-to-A, G-to-C	AAC	Asn							21	A2-to-G, C-to-T and A3-to-G	TGG	Trp							21	A-to-T, G1-to-C	CTG	Leu
		9	C-to-A, G-to-C	CAT	His							22	C3-to-T, C2-to-A	CAT	His							22	C-to-T, G-to-A	ATA	Ile							22	A2-to-T, C-to-A	ATA	Ile	16(Val, Tyr, Thr, Ser, Phe, Met, Lys, Leu, Ile, Gly, Glu, Cys, Asp, Asn, Arg, Ala)1*						22	A-to-G, G1-to-A	AGG	Arg
		10	C-to-T, G-to-A	ATT	Ile							23	C3-to-T, C2-to-T	CTT	Leu							23	C-to-T, G-to-T	ATT	Ile							23	A2-to-T, C-to-T	TTA	Leu							23	A-to-G, G1-to-T	TGG	Trp
		11	C-to-T, G-to-T	TTT	Phe							24	C3-to-T, C2-to-G	CGT	Arg							24	C-to-T, G-to-C	ATC	Ile							24	A2-to-T, C-to-G	GTA	Val							24	A-to-G, G1-to-C	CGG	Arg
		12	C-to-T, G-to-C	CTT	Leu							25	C3-to-G, C2-to-A	CAG	Gln							25	C-to-G, G-to-A	AGA	Arg							25	A2-to-G, C-to-A	AGA	Arg							25	A-to-C, G1-to-A	ACG	Thr
		13	C-to-G, G-to-A	AGT	Ser							26	C3-to-G, C2-to-T	CTG	Leu							26	C-to-G, G-to-T	AGT	Ser							26	A2-to-G, C-to-G	GGA	Gly							26	A-to-C, G1-to-T	TCG	Ser
		14	C-to-G, G-to-T	TGT	Cys							27	C3-to-G, C2-to-G	CGG	Arg							27	C-to-G, G-to-C	AGC	Ser							27	A2-to-C, C-to-A	ACA	Thr							27	A-to-C, G1-to-C	CCG	Pro
		15	C-to-G, G-to-C	CGT	Arg							28	C1-to-A, C2-to-A	AAC	Asn							28	A-to-T, G-to-A	TCA	Ser							28	A2-to-C, C-to-T	TCA	Ser							28	A-to-T, G3-to-A	GTA	Val
	GC2C3	1	G-to-A	ACC	Thr		19(Arg, Asn, Asp, Cys, Gln, Glu, Gly, His, Ile, Leu, Lys, Met, Phe, Pro, Thr, Trp, Tyr, Val)3*					29	C1-to-A, C2-to-T	ATC	Ile							29	A-to-T, G-to-T	TCT	Ser							29	A2-to-C, C-to-G	GCA	Ala							29	A-to-T, G3-to-T	GTT	Val
		2	G-to-T	TCC	Ser							30	C1-to-A, C2-to-G	AGC	Ser							30	A-to-T, G-to-C	TCC	Ser							30	A3-to-T, C-to-A	AAT	Asn							30	A-to-T, G3-to-C	GTC	Val
		3	G-to-C	CCC	Pro							31	C1-to-T, C2-to-A	TAC	Tyr							31	A-to-G, G-to-A	GCA	Ala							31	A3-to-T, C-to-T	TAT	Tyr							31	A-to-G, G3-to-A	GGA	Gly
		4	C2-to-A	GAC	Asp							32	C1-to-T, C2-to-T	TTC	Phe							32	A-to-G, G-to-T	GCT	Ala							32	A3-to-T, C-to-G	GAT	Asp							32	A-to-G, G3-to-T	GGT	Gly
		5	C2-to-T	GTC	Val							33	C1-to-T, C2-to-G	TGC	Cys							33	A-to-G, G-to-C	GCC	Ala							33	A3-to-G, C-to-A	AAG	Lys							33	A-to-G, G3-to-C	GGC	Gly
		6	C2-to-G	GGC	Gly							34	C1-to-G, C2-to-A	GAC	Asp							34	A-to-C, G-to-A	CCA	Pro							34	A3-to-G, C-to-G	GAG	Glu							34	A-to-C, G3-to-A	GCA	Ala
		7	C3-to-A	GCA	Ala							35	C1-to-G, C2-to-T	GTC	Val							35	A-to-C, G-to-T	CCT	Pro							35	A3-to-C, C-to-A	AAC	Asn							35	A-to-C, G3-to-T	GCT	Ala
		8	C3-to-T	GCT	Ala							36	C1-to-G, C2-to-G	GGC	Gly							36	A-to-C, G-to-C	CCC	Pro							36	A3-to-C, C-to-T	TAC	Tyr							36	A-to-C, G3-to-C	GCC	Ala
		9	C3-to-G	GCG	Ala							37	C1-to-A, C2-to-A and C3-to-A	AAA	Lys							37	A-to-T, C-to-A and G-to-A	TAA	*							37	A3-to-C, C-to-G	GAC	Asp							37	G1-to-A, A-to-T, and G3-to-A	ATA	Ile
		10	C2-to-A, G-to-A	AAC	Asn	19(Arg, Asn, Asp, Cys, Gln, Glu, Gly, His, Ile, Leu, Lys, Met, Phe, Pro, Thr, Trp, Tyr, Val)3*						38	C1-to-A, C2-to-A and C3-to-T	AAT	Asn							38	A-to-T, C-to-A and G-to-T	TAT	Tyr							38	A2-to-T, C-to-A and A3-to-T	ATT	Ile							38	G1-to-A, A-to-T, and G3-to-T	ATT	Ile
		11	C2-to-A, G-to-T	TAC	Tyr							39	C1-to-A, C2-to-A and C3-to-G	AAG	Lys							39	A-to-T, C-to-A and G-to-C	TAC	Tyr							39	A2-to-T, C-to-A and A3-to-G	ATG	Met							39	G1-to-A, A-to-T, and G3-to-C	ATC	Ile
		12	C2-to-A, G-to-C	CAC	His							40	C1-to-A, C2-to-T and C3-to-A	ATA	Ile							40	A-to-T, C-to-T and G-to-A	TTA	Leu							40	A2-to-T, C-to-A and A3-to-C	ATC	Ile							40	G1-to-A, A-to-G, and G3-to-A	AGA	Arg
		13	C2-to-T, G-to-A	ATC	Ile							41	C1-to-A, C2-to-T and C3-to-T	ATT	Ile							41	A-to-T, C-to-T and G-to-T	TTT	Phe							41	A2-to-T, C-to-T and A3-to-T	TTT	Phe							41	G1-to-A, A-to-G, and G3-to-T	AGT	Ser
		14	C2-to-T, G-to-T	TTC	Phe							42	C1-to-A, C2-to-T and C3-to-G	ATG	Met							42	A-to-T, C-to-T and G-to-C	TTC	Phe							42	A2-to-T, C-to-T and A3-to-G	TTG	Leu							42	G1-to-A, A-to-G, and G3-to-C	AGC	Ser
		15	C2-to-T, G-to-C	CTC	Leu							43	C1-to-A, C2-to-G and C3-to-A	AGA	Arg							43	A-to-T, C-to-G and G-to-A	TGA	*							43	A2-to-T, C-to-T and A3-to-C	TTC	Phe							43	G1-to-A, A-to-C, and G3-to-A	ACA	Thr
		16	C2-to-G, G-to-A	AGC	Ser							44	C1-to-A, C2-to-G and C3-to-T	AGT	Ser							44	A-to-T, C-to-G and G-to-T	TGT	Cys							44	A2-to-T, C-to-G and A3-to-T	GTT	Val							44	G1-to-A, A-to-C, and G3-to-T	ACT	Thr
		17	C2-to-G, G-to-T	TGC	Val							45	C1-to-A, C2-to-G and C3-to-G	AGG	Arg							45	A-to-T, C-to-G and G-to-C	TGC	Cys							45	A2-to-T, C-to-G and A3-to-C	GTC	Val							45	G1-to-A, A-to-C, and G3-to-C	ACC	Thr
		18	C2-to-G, G-to-C	CGC	Arg							46	C1-to-T, C2-to-A and C3-to-A	TAA	*							46	A-to-G, C-to-A and G-to-A	GAA	Glu							46	A2-to-G, C-to-A and A3-to-T	AGT	Ser							46	G1-to-T, A-to-T, and G3-to-A	TTA	Leu
		19	C3-to-A, G-to-A	ACA	Ile							47	C1-to-T, C2-to-A and C3-to-T	TAT	Tyr							47	A-to-G, C-to-A and G-to-T	GAT	Asp							47	A2-to-G, C-to-A and A3-to-G	AGG	Arg							47	G1-to-T, A-to-T, and G3-to-T	TTT	Phe
		20	C3-to-A, G-to-T	TCA	Ser							48	C1-to-T, C2-to-A and C3-to-G	TAG	*							48	A-to-G, C-to-A and G-to-C	GAC	Asp							48	A2-to-G, C-to-A and A3-to-C	AGC	Ser							48	G1-to-T, A-to-T, and G3-to-C	TTC	Phe
		21	C3-to-A, G-to-C	CCA	Pro							49	C1-to-T, C2-to-T and C3-to-A	TTA	Leu							49	A-to-G, C-to-T and G-to-A	GTA	Val							49	A2-to-G, C-to-T and A3-to-T	TGT	Cys							49	G1-to-T, A-to-G, and G3-to-A	TGA	*
		22	C3-to-T, G-to-A	ACT	Thr							50	C1-to-T, C2-to-T and C3-to-T	TTT	Phe							50	A-to-G, C-to-T and G-to-T	GTT	Val							50	A2-to-T, C-to-G and A3-to-G	GTG	Val							50	G1-to-T, A-to-G, and G3-to-T	TGT	Cys
		23	C3-to-T, G-to-T	TCT	Leu							51	C1-to-T, C2-to-T and C3-to-G	TTG	Leu							51	A-to-G, C-to-T and G-to-C	GTC	Val							51	A2-to-G, C-to-T and A3-to-C	TGC	Cys							51	G1-to-T, A-to-G, and G3-to-C	TGC	Cys
		24	C3-to-T, G-to-C	CCT	Pro							52	C1-to-T, C2-to-G and C3-to-A	TGA	*							52	A-to-G, C-to-G and G-to-A	GGA	Gly							52	A2-to-G, C-to-G and A3-to-T	GGT	Gly							52	G1-to-T, A-to-C, and G3-to-A	TCA	Ser
		25	C3-to-G, G-to-A	ACG	Thr							53	C1-to-T, C2-to-G and C3-to-T	TGT	Cys							53	A-to-G, C-to-G and G-to-T	GGT	Gly							53	A2-to-G, C-to-G and A3-to-G	GGG	Gly							53	G1-to-T, A-to-C, and G3-to-T	TCT	Ser
		26	C3-to-G, G-to-T	TCG	Ser							54	C1-to-T, C2-to-G and C3-to-G	TGG	Trp							54	A-to-G, C-to-G and G-to-C	GGC	Gly							54	A2-to-G, C-to-G and A3-to-C	GGC	Gly							54	G1-to-T, A-to-C, and G3-to-C	TCC	Ser
		27	C3-to-G, G-to-C	CCG	Pro							55	C1-to-G, C2-to-A and C3-to-A	GAA	Glu							55	A-to-C, C-to-A and G-to-A	CAA	Gln							55	A2-to-C, C-to-A and A3-to-T	AAT	Asn							55	G1-to-C, A-to-T, and G3-to-A	CTA	Leu
		28	C2-to-A, C3-to-A	GAA	Glu							56	C1-to-G, C2-to-A and C3-to-T	GAT	Asp							56	A-to-C, C-to-A and G-to-T	CAT	His							56	A2-to-C, C-to-A and A3-to-G	AAG	Lys							56	G1-to-C, A-to-T, and G3-to-T	CTT	Leu
		29	C2-to-A, C3-to-T	GAT	Asp							57	C1-to-G, C2-to-A and C3-to-G	GAG	Glu							57	A-to-C, C-to-A and G-to-C	CAC	His							57	A2-to-C, C-to-A and A3-to-C	AAC	Asn							57	G1-to-C, A-to-T, and G3-to-C	CTC	Leu
		30	C2-to-A, C3-to-G	GAG	Glu							58	C1-to-G, C2-to-T and C3-to-A	GTA	Val							58	A-to-C, C-to-T and G-to-A	CTA	Leu							58	A2-to-C, C-to-T and A3-to-T	TAT	Tyr							58	G1-to-C, A-to-G, and G3-to-A	CGA	Arg
		31	C2-to-T, C3-to-A	GTA	Val							59	C1-to-G, C2-to-T and C3-to-T	GTT	Val							59	A-to-C, C-to-T and G-to-T	CTT	Leu							59	A2-to-C, C-to-T and A3-to-G	TAG	*							59	G1-to-C, A-to-G, and G3-to-T	CGT	Arg
		32	C2-to-T, C3-to-T	GTT	Val							60	C1-to-G, C2-to-T and C3-to-G	GTG	Val							60	A-to-C, C-to-T and G-to-C	CTC	Leu							60	A2-to-C, C-to-T and A3-to-C	TAC	Tyr							60	G1-to-C, A-to-G, and G3-to-C	CGC	Arg
		33	C2-to-T, C3-to-G	GTG	Val							61	C1-to-G, C2-to-G and C3-to-A	GGA	Gly							61	A-to-C, C-to-G and G-to-A	CGA	Arg							61	A2-to-C, C-to-G and A3-to-T	GAT	Asp							61	G1-to-C, A-to-C, and G3-to-A	CCA	Pro
		34	C2-to-G, C3-to-A	GGA	Gly							62	C1-to-G, C2-to-G and C3-to-T	GGT	Gly							62	A-to-C, C-to-G and G-to-T	CGT	Arg							62	A2-to-C, C-to-G and A3-to-G	GAG	Glu							62	G1-to-C, A-to-C, and G3-to-T	CCT	Pro
		35	C2-to-G, C3-to-T	GGT	Gly							63	C1-to-G, C2-to-G and C3-to-G	GGG	Gly							63	A-to-C, C-to-G and G-to-C	CGC	Arg							63	A2-to-C, C-to-G and A3-to-C	GAC	Asp							63	G1-to-C, A-to-C, and G3-to-C	CCC	Pro
		36	C2-to-G, C3-to-G	GGG	Gly						C1C2A	1	C1-to-A	ACA	Thr		19(Ala, Arg, Asn, Asp, Cys, Gln, Glu, Gly, His, Ile, Leu, Lys, Met, Phe, Ser, Thr, Trp, Tyr, Val)3*			Lys	A1A2A3	1	A1-to-T	TAA	*		19(Ala, Arg, Asn, Asp, Cys, Gln, Glu, Gly, His, Ile, Leu, Met, Phe, Pro, Ser, Thr, Trp, Tyr, Val)3*	16(Ala, Arg, Asp, Cys, Gln, Glu, Gly, His, Ile, Leu, Phe, Pro, Ser, Thr, Tyr, Val)2*	19(Ala, Arg, Asn, Asp, Cys, Gln, Glu, Gly, His, Ile, Leu, Met, Phe, Pro, Ser, Thr, Trp, Tyr, Val)6*		CAG	1	C-to-A	AAG	Lys		19(Ala, Arg, Asn, Asp, Cys, Glu, Gly, His, Ile, Leu, Lys, Met, Phe, Pro, Ser, Thr, Trp, Tyr, Val)3*			Cys	TGT	1	G-to-A	TAT	Tyr		3(Tyr, Phe, Ser)	4(Leu, Phe, Ser, Tyr)2*	5(Leu, Phe, Ser, Trp, Tyr)3*
		37	G-to-A, C2-to-A and C3-to-A	AAA	Lys							2	C1-to-T	TCA	Ser							2	A1-to-G	GAA	Glu							2	C-to-T	TAG	*							2	G-to-T	TTT	Phe
		38	G-to-A, C2-to-A and C3-to-T	AAT	Lys							3	C1-to-G	GCA	Ala							3	A1-to-C	CAA	Gln							3	C-to-G	GAG	Glu							3	G-to-C	TCT	Ser
		39	G-to-A, C2-to-A and C3-to-G	AAG	Lys							4	C2-to-A	CAA	Gln							4	A2-to-T	ATA	Ile							4	A-to-T	CTG	Leu						TGC	1	C-to-A	TGA	*		5( Leu, Phe, Ser, Trp, Tyr)3*
		40	G-to-A, C2-to-T and C3-to-A	ATA	Ile							5	C2-to-T	CTA	Leu							5	A2-to-G	AGA	Arg							5	A-to-G	CGG	Arg							2	C-to-T	TGT	Cys
		41	G-to-A, C2-to-T and C3-to-T	ATT	Ile							6	C2-to-G	CGA	Arg							6	A2-to-C	ACA	Thr							6	A-to-C	CCG	Pro							3	C-to-G	TGG	Trp
		42	G-to-A, C2-to-T and C3-to-G	ATG	Met							7	A-to-T	CCT	Pro							7	A3-to-T	AAT	Asn							7	G-to-A	CAA	Gln							4	G-to-A	TAC	Tyr
		43	G-to-A, C2-to-G and C3-to-A	AGA	Ile							8	A-to-C	CCC	Pro							8	A3-to-G	AAG	Lys							8	G-to-T	CAT	His							5	G-to-T	TTC	Phe
		44	G-to-A, C2-to-G and C3-to-T	AGT	Ser							9	A-to-G	CCG	Pro							9	A3-to-C	AAC	Asn							9	G-to-C	CAC	His							6	G-to-C	TCC	Ser
		45	G-to-A, C2-to-G and C3-to-G	AGG	Arg							10	A-to-G, C1-to-T	TCG	Ser							10	A1-to-T, A2-to-T	TTA	Leu							10	A-to-G, C-to-T	TGG	Trp							7	C-to-A, G-to-A	TAA	*	4(Leu, Phe, Ser, Tyr)2*
		46	G-to-T, C2-to-A and C3-to-A	TAA	*							11	A-to-G, C2-to-T	CTG	Leu							11	A1-to-T, A2-to-G	TGA	*							11	A-to-T, C-to-A	ATG	Met	17(Ala, Met, Arg, Asn, Asp, Cys, Glu, Gly, Ile, Leu, Lys, Phe, Pro, Ser, Thr, Tyr, Val)2*；Three types of base substrates are simultaneously edited:11(Ile, Val, Thr, Ser, Phe, Leu, Ile, Gly, Cys, Arg, Ala)1*						8	C-to-A, G-to-T	TTA	Leu
		47	G-to-T, C2-to-A and C3-to-T	TAT	Tyr							12	C1-to-A, C2-to-A	AAA	Lys							12	A1-to-T, A2-to-C	TCA	Ser							12	A-to-T, C-to-T	TTG	Leu							9	C-to-A, G-to-C	TCA	Ser
		48	G-to-T, C2-to-A and C3-to-G	TAG	*							13	C1-to-A, C2-to-T	ATA	Ile							13	A1-to-G, A2-to-T	GTA	Val							13	A-to-T, C-to-G	GTG	Val							10	C-to-T, G-to-A	TAT	Tyr
		49	G-to-T, C2-to-T and C3-to-A	TTA	Leu							14	C1-to-A, C2-to-G	AGA	Arg							14	A1-to-G, A2-to-G	GGA	Gly							14	A-to-G, C-to-A	AGG	Arg							11	C-to-T, G-to-T	TTT	Phe
		50	G-to-T, C2-to-T and C3-to-T	TTT	Phe							15	C1-to-T, C2-to-A	TAA	*							15	A1-to-G, A2-to-C	GCA	Ala							15	A-to-G, C-to-G	GGG	Gly							12	C-to-T, G-to-C	TCT	Ser
		51	G-to-T, C2-to-T and C3-to-G	TTG	Leu							16	C1-to-T, C2-to-T	TTA	Leu							16	A1-to-C, A2-to-T	CTA	Leu							16	A-to-C, C-to-A	ACG	Thr							13	C-to-G, G-to-A	TAG	*
		52	G-to-T, C2-to-G and C3-to-A	TGA	*							17	C1-to-T, C2-to-G	TGA	*							17	A1-to-C, A2-to-G	CGA	Arg							17	A-to-C, C-to-T	TCG	Ser							14	C-to-G, G-to-T	TTG	Leu
		53	G-to-T, C2-to-G and C3-to-T	TGT	Cys							18	C1-to-G, C2-to-A	GAA	Glu							18	A1-to-C, A2-to-C	CCA	Pro							18	A-to-C, C-to-G	GCG	Ala							15	C-to-G, G-to-C	TCG	Ser
		54	G-to-T, C2-to-G and C3-to-G	TGG	Trp							19	C1-to-G, C2-to-T	GTA	Val							19	A1-to-T, A3-to-T	TAT	Tyr							19	C-to-A, G-to-A	AAA	Lys					Trp	TG2G3	1	G2-to-A	TAG	*		5(Cys, Leu, Phe, Ser, Tyr)3*		5(Cys, Leu, Phe, Ser, Tyr)3*
		55	G-to-C, C2-to-A and C3-to-A	CAA	Gln							20	C1-to-G, C2-to-G	GGA	Gly							20	A1-to-T, A3-to-G	TAG	*							20	C-to-A, G-to-T	AAT	Asn							2	G2-to-T	TTG	Leu
		56	G-to-C, C2-to-A and C3-to-T	CAT	His							21	C1-to-T, C2-to-T, and A-to-G	TTG	Leu							21	A1-to-T, A3-to-C	TAC	Tyr							21	C-to-A, G-to-C	AAC	Asn							3	G2-to-C	TCG	Ser
		57	G-to-C, C2-to-A and C3-to-G	CAG	Gln							22	A-to-T, C1-to-A	ACT	Thr	19(Ala, Arg, Asn, Asp, Cys, Gln, Glu, Gly, His, Ile, Leu, Lys, Met, Phe, Ser, Thr, Trp, Tyr, Val)1*						22	A1-to-G, A3-to-T	GAT	Asp							22	C-to-T, G-to-A	TAA	*							4	G3-to-A	TGA	*
		58	G-to-C, C2-to-T and C3-to-A	CTA	Leu							23	A-to-T, C1-to-T	TCT	Ser							23	A1-to-G, A3-to-G	GAG	Glu							23	C-to-T, G-to-T	TAT	Tyr							5	G3-to-T	TGT	Cys
		59	G-to-C, C2-to-T and C3-to-T	CTT	Leu							24	A-to-T, C1-to-G	GCT	Ala							24	A1-to-G, A3-to-C	GAC	Asp							24	C-to-T, G-to-C	TAC	Tyr							6	G3-to-C	TGC	Cys
		60	G-to-C, C2-to-T and C3-to-G	CTG	Leu							25	A-to-G, C1-to-A	ACG	Thr							25	A1-to-C, A3-to-T	CAT	His							25	C-to-G, G-to-A	GAA	Glu							7	G2-to-A, G3-to-A	TAA	*
		61	G-to-C, C2-to-G and C3-to-A	CGA	Arg							26	A-to-G, C1-to-G	GCG	Ala							26	A1-to-C, A3-to-G	CAG	Gln							26	C-to-G, G-to-T	GAT	Asp							8	G2-to-A, G3-to-T	TAT	Tyr
		62	G-to-C, C2-to-G and C3-to-T	CGT	Arg							27	A-to-C, C1-to-A	ACC	Thr							27	A1-to-C, A3-to-C	CAC	His							27	C-to-G, G-to-C	GAC	Asp							9	G2-to-A, G3-to-C	TAC	Tyr
		63	G-to-C, C2-to-G and C3-to-G	CGG	Arg							28	A-to-C, C1-to-T	TCC	Ser							28	A2-to-T, A3-to-T	ATT	Ile							28	A-to-T, G-to-A	CTA	Leu							10	G2-to-T, G3-to-A	TTA	Leu
	GCA	1	C-to-A	GAA	Glu		19(Arg, Asn, Asp, Cys, Gln, Glu, Gly, His, Ile, Leu, Lys, Met, Phe, Pro, Ser, Thr, Trp, Tyr, Val)3*					29	A-to-C, C1-to-G	GCC	Ala							29	A2-to-T, A3-to-G	ATG	Met							29	A-to-T, G-to-T	CTT	Leu							11	G2-to-T, G3-to-T	TTT	Phe
		2	C-to-T	GTA	Val							30	A-to-T, C2-to-A	CAT	His							30	A2-to-T, A3-to-C	ATC	Ile							30	A-to-T, G-to-C	CTC	Leu							12	G2-to-T, G3-to-C	TTC	Phe
		3	C-to-G	GGA	Gly							31	A-to-T, C2-to-T	CTT	Leu							31	A2-to-G, A3-to-T	AGT	Ser							31	A-to-G, G-to-A	CGA	Arg							13	G2-to-C, G3-to-A	TCA	Ser
		4	A-to-T	GCT	Ala							32	A-to-T, C2-to-G	CGT	Arg							32	A2-to-G, A3-to-G	AGG	Arg							32	A-to-G, G-to-T	CGT	Arg							14	G2-to-C, G3-to-T	TCT	Ser
		5	A-to-G	GCG	Ala							33	A-to-G, C2-to-A	CAG	Gln							33	A2-to-G, A3-to-C	AGC	Ser							33	A-to-G, G-to-C	CGC	Arg							15	G2-to-C, G3-to-C	TCC	Ser
		6	A-to-C	GCC	Ala							34	A-to-G, C2-to-G	CGG	Arg							34	A2-to-C, A3-to-T	ACT	Thr							34	A-to-C, G-to-A	CCA	Pro
		7	G-to-A	ACA	Thr							35	A-to-C, C2-to-A	CAC	His							35	A2-to-C, A3-to-G	ACG	Thr							35	A-to-C, G-to-T	CCT	Pro
		8	G-to-T	TCA	Ser							36	A-to-C, C2-to-T	CTC	Leu							36	A2-to-C, A3-to-C	ACC	Thr							36	A-to-C, G-to-C	CCC	Pro
		9	G-to-C	CCA	Pro							37	A-to-C, C2-to-G	CGC	Arg							37	A1-to-T, A2-to-T and A3-to-T	TTT	Phe							37	C-to-A, A-to-T and G-to-A	ATA	Ile
		10	A-to-G, C-to-T	GTG	Val							38	C1-to-A, C2-to-A, and A-to-T	AAT	Asn							38	A1-to-T, A2-to-T and A3-to-G	TTG	Leu							38	C-to-A, A-to-T and G-to-T	ATT	Ile
		11	A-to-T, C-to-A	GAT	Asp	19( Arg, Asn, Cys, Gln, His, Ile, Leu, Lys, Met, Phe, Pro, Ser, Thr, Trp, Tyr, Asp, Val, Gly, Glu)3*；Three types of base substrates are simultaneously edited:13(Asn, Tyr, Trp, Ser, Phe, Met, Lys, Leu, Ile, His, Gln, Cys, Arg)1*						39	C1-to-A, C2-to-A, and A-to-C	AAC	Asn							39	A1-to-T, A2-to-T and A3-to-C	TTC	Phe							39	C-to-A, A-to-T and G-to-C	ATC	Ile
		12	A-to-T, C-to-T	GTT	Val							40	C1-to-A, C2-to-A, and A-to-G	AAG	Lys							40	A1-to-T, A2-to-G and A3-to-T	TGT	Cys							40	C-to-T, A-to-T and G-to-A	TTA	Leu
		13	A-to-T, C-to-G	GGT	Gly							41	C1-to-A, C2-to-T, and A-to-T	ATT	Ile							41	A1-to-T, A2-to-G and A3-to-G	TGG	Trp							41	C-to-T, A-to-T and G-to-T	TTT	Phe
		14	A-to-G, C-to-A	GAG	Glu							42	C1-to-A, C2-to-T, and A-to-C	ATC	Ile							42	A1-to-T, A2-to-G and A3-to-C	TGC	Cys							42	C-to-T, A-to-T and G-to-C	TTC	Phe
		15	A-to-G, C-to-G	GGG	Gly							43	C1-to-A, C2-to-T, and A-to-G	ATG	Met							43	A1-to-T, A2-to-C and A3-to-T	TCT	Ser							43	C-to-G, A-to-T and G-to-A	GTA	Val
		16	A-to-C, C-to-A	GAC	Asp							44	C1-to-A, C2-to-G, and A-to-T	AGT	Ser							44	A1-to-T, A2-to-C and A3-to-G	TCG	Ser							44	C-to-G, A-to-T and G-to-T	GTT	Val
		17	A-to-C, C-to-T	GTC	Val							45	C1-to-A, C2-to-G, and A-to-C	AGC	Ser							45	A1-to-T, A2-to-C and A3-to-C	TCC	Ser							45	C-to-G, A-to-T and G-to-C	GTC	Val
		18	A-to-C, C-to-G	GGC	Gly							46	C1-to-A, C2-to-G, and A-to-G	AGG	Arg							46	A1-to-G, A2-to-T and A3-to-T	GTT	Val							46	C-to-A, A-to-G and G-to-A	AGA	Arg
		19	C-to-A, G-to-A	AAA	Lys							47	C1-to-T, C2-to-A, and A-to-T	TAT	Tyr							47	A1-to-G, A2-to-T and A3-to-G	GTG	Val							47	C-to-A, A-to-G and G-to-T	AGT	Ser
		20	C-to-A, G-to-T	TAA	*							48	C1-to-T, C2-to-A, and A-to-C	TAC	Tyr							48	A1-to-G, A2-to-T and A3-to-C	GTC	Val							48	C-to-A, A-to-G and G-to-C	AGC	Ser
		21	C-to-A, G-to-C	CAA	Gln							49	C1-to-T, C2-to-A, and A-to-G	TAG	*							49	A1-to-G, A2-to-G and A3-to-T	GGT	Gly							49	C-to-T, A-to-G and G-to-A	TGA	*
		22	C-to-T, G-to-A	ATA	Ile							50	C1-to-T, C2-to-T, and A-to-T	TTT	Phe							50	A1-to-G, A2-to-G and A3-to-G	GGG	Gly							50	C-to-T, A-to-G and G-to-T	TGT	Cys
		23	C-to-T, G-to-T	TTA	Leu							51	C1-to-T, C2-to-T, and A-to-C	TTC	Phe							51	A1-to-G, A2-to-G and A3-to-C	GGC	Gly							51	C-to-T, A-to-G and G-to-C	TGC	Cys
		24	C-to-T, G-to-C	CTA	Leu							52	C1-to-T, C2-to-G, and A-to-T	TGT	Cys							52	A1-to-G, A2-to-C and A3-to-T	GCT	Ala							52	C-to-G, A-to-G and G-to-A	GGA	Gly
		25	C-to-G, G-to-A	AGA	Arg							53	C1-to-T, C2-to-G, and A-to-C	TGC	Cys							53	A1-to-G, A2-to-C and A3-to-G	GCG	Ala							53	C-to-G, A-to-G and G-to-T	GGT	Gly
		26	C-to-G, G-to-T	TGA	*							54	C1-to-T, C2-to-G, and A-to-G	TGG	Trp							54	A1-to-G, A2-to-C and A3-to-C	GCC	Ala							54	C-to-G, A-to-G and G-to-C	GGC	Gly
		27	C-to-G, G-to-C	CGA	Arg							55	C1-to-G, C2-to-A, and A-to-T	GAT	Asp							55	A1-to-C, A2-to-T and A3-to-T	CTT	Leu							55	C-to-A, A-to-C and G-to-A	ACA	Thr
		28	A-to-T, G-to-A	ACT	Thr							56	C1-to-G, C2-to-A, and A-to-C	GAC	Asp							56	A1-to-C, A2-to-T and A3-to-G	CTG	Leu							56	C-to-A, A-to-C and G-to-T	ACT	Thr
		29	A-to-T, G-to-T	TCT	Ser							57	C1-to-G, C2-to-A, and A-to-G	GAG	Glu							57	A1-to-C, A2-to-T and A3-to-C	CTC	Leu							57	C-to-A, A-to-C and G-to-C	ACC	Thr
		30	A-to-T, G-to-C	CCT	Pro							58	C1-to-G, C2-to-T, and A-to-T	GTT	Val							58	A1-to-C, A2-to-G and A3-to-T	CGT	Arg							58	C-to-T, A-to-C and G-to-A	TCA	Ser
		31	A-to-G, G-to-A	ACG	Thr							59	C1-to-G, C2-to-T, and A-to-C	GTC	Val							59	A1-to-C, A2-to-G and A3-to-G	CGG	Arg							59	C-to-T, A-to-C and G-to-T	TCT	Ser
		32	A-to-G, G-to-T	TCG	Ser							60	C1-to-G, C2-to-T, and A-to-G	GTG	Val							60	A1-to-C, A2-to-G and A3-to-C	CGC	Arg							60	C-to-T, A-to-C and G-to-C	TCC	Ser
		33	A-to-G, G-to-C	CCG	Pro							61	C1-to-G, C2-to-G, and A-to-T	GGT	Gly							61	A1-to-C, A2-to-C and A3-to-T	CCT	Pro							61	C-to-G, A-to-C and G-to-A	GCA	Ala
		34	A-to-C, G-to-A	ACC	Thr							62	C1-to-G, C2-to-G, and A-to-C	GGC	Gly							62	A1-to-C, A2-to-C and A3-to-G	CCG	Pro							62	C-to-G, A-to-C and G-to-T	GCT	Ala
		35	A-to-C, G-to-T	TCC	Ser							63	C1-to-G, C2-to-G, and A-to-G	GGG	Gly							63	A1-to-C, A2-to-C and A3-to-C	CCC	Pro							63	C-to-G, A-to-C and G-to-C	GCC	Ala
		36	A-to-C, G-to-C	CCC	Pro						C1C2G	1	C1-to-A	ACG	Thr		19(Ala, Arg, Asn, Asp, Cys, Gln, Glu, Gly, His, Ile, Leu, Lys, Met, Phe, Ser, Thr, Trp, Tyr, Val)3*				A1A2G	1	A1-to-T	TAG	*		19(Ala, Arg, Asn, Asp, Cys, Gln, Glu, Gly, His, Ile, Leu, Met, Phe, Pro, Ser, Thr, Trp, Tyr, Val)3*			Asn	A1A2T	1	A1-to-T	TAT	Tyr		14(Ala, Arg, Asp, Cys, Gly, His, Ile, Leu, Phe, Pro, Ser, Thr, Tyr, Val)	17(Val, Tyr, Trp, Thr, Ser, Pro, Phe, Met, Leu, Ile, His, Gly, Glu, Gln, Cys, Arg, Ala)3*	19(Ala, Arg, Asp, Cys, Gln, Glu, Gly, His, Ile, Leu, Lys, Met, Phe, Pro, Ser, Thr, Trp, Tyr, Val)3*
		37	G-to-A, C-to-A and A-to-T	AAT	Asn							2	C1-to-T	TCG	Ser							2	A1-to-G	GAG	Glu							2	A1-to-G	GAT	Asp
		38	G-to-T, C-to-A and A-to-T	TAT	Tyr							3	C1-to-G	GCG	Ala							3	A1-to-C	CAG	Gln							3	A1-to-C	CAT	His
		39	G-to-C, C-to-A and A-to-T	CAT	His							4	C2-to-A	CAG	Gln							4	A2-to-T	ATG	Met							4	A2-to-T	ATT	Ile
		40	G-to-A, C-to-T and A-to-T	ATT	Ile							5	C2-to-T	CTG	Leu							5	A2-to-G	AGG	Arg							5	A2-to-G	AGT	Ser
		41	G-to-T, C-to-T and A-to-T	TTT	Phe							6	C2-to-G	CGG	Arg							6	A2-to-C	ACG	Thr							6	A2-to-C	ACT	Thr
		42	G-to-C, C-to-T and A-to-T	CTT	Leu							7	G-to-A	CCA	Pro							7	G-to-A	AAA	Lys							7	A1-to-T, A2-to-T	TTT	Phe
		43	G-to-A, C-to-G and A-to-T	AGT	Ser							8	G-to-T	CCT	Pro							8	G-to-T	AAT	Asn							8	A1-to-T, A2-to-G	TGT	Cys
		44	G-to-T, C-to-G and A-to-T	TGT	Cys							9	G-to-C	CCC	Pro							9	G-to-C	AAC	Asn							9	A1-to-T, A2-to-C	TCT	Ser
		45	G-to-C, C-to-G and A-to-T	CGT	Arg							10	C1-to-A, C2-to-A	AAG	Lys							10	A1-to-T, A2-to-T	TTG	Leu							10	A1-to-G, A2-to-T	GTT	Val
		46	G-to-A, C-to-A and A-to-G	AAG	Lys							11	C1-to-A, C2-to-T	ATG	Met							11	A1-to-T, A2-to-G	TGG	Trp							11	A1-to-G, A2-to-G	GGT	Gly
		47	G-to-T, C-to-A and A-to-G	TAG	*							12	C1-to-A, C2-to-G	AGG	Arg							12	A1-to-T, A2-to-C	TCG	Ser							12	A1-to-G, A2-to-C	GCT	Ala
		48	G-to-C, C-to-A and A-to-G	CAG	Gln							13	C1-to-T, C2-to-A	TAG	*							13	A1-to-G, A2-to-T	GTG	Val							13	A1-to-C, A2-to-T	CTT	Leu
		49	G-to-A, C-to-T and A-to-G	ATG	Met							14	C1-to-T, C2-to-T	TTG	Leu							14	A1-to-G, A2-to-G	GGG	Gly							14	A1-to-C, A2-to-G	CGT	Arg
		50	G-to-T, C-to-T and A-to-G	TTG	Leu							15	C1-to-T, C2-to-G	TGG	Trp							15	A1-to-G, A2-to-C	GCG	Ala							15	A1-to-C, A2-to-C	CCT	Pro
		51	G-to-C, C-to-T and A-to-G	CTG	Leu							16	C1-to-G, C2-to-A	GAG	Glu							16	A1-to-C, A2-to-T	CTG	Leu						A1A2C	1	C-to-A	AAA	Lys		19(Ala, Arg, Asp, Cys, Gln, Glu, Gly, His, Ile, Leu, Lys, Met, Phe, Pro, Ser, Thr, Trp, Tyr, Val)3*
		52	G-to-A, C-to-G and A-to-G	AGG	Arg							17	C1-to-G, C2-to-T	GTG	Val							17	A1-to-C, A2-to-G	CGG	Arg							2	C-to-T	AAT	Asn
		53	G-to-T, C-to-G and A-to-G	TGG	Trp							18	C1-to-G, C2-to-G	GGG	Gly							18	A1-to-C, A2-to-C	CCG	Pro							3	C-to-G	AAG	Lys
		54	G-to-C, C-to-G and A-to-G	CGG	Arg							19	G-to-A, C1-to-A	ACA	Thr	17(Ala, Arg, Asn, Asp, Cys, Gln, Glu, Gly, His, Ile, Leu, Lys, Phe, Ser, Thr, Tyr, Val)2*						19	A1-to-T, G-to-A	TAA	*	16(Ala, Arg, Asp, Cys, Gln, Glu, Gly, His, Ile, Leu, Phe, Pro, Ser, Thr, Tyr, Val)2*						4	A1-to-T	TAC	Tyr
		55	G-to-A, C-to-A and A-to-C	AAC	Asn							20	G-to-A, C1-to-T	TCA	Ser							20	A1-to-T, G-to-T	TAT	Tyr							5	A1-to-G	GAC	Asp
		56	G-to-T, C-to-A and A-to-C	TAC	Tyr							21	G-to-A, C1-to-G	GCA	Ala							21	A1-to-T, G-to-C	TAC	Tyr							6	A1-to-C	CAC	His
		57	G-to-C, C-to-A and A-to-C	CAC	His							22	G-to-T, C1-to-A	ACT	Thr							22	A1-to-G, G-to-A	GAA	Glu							7	A2-to-T	ATC	Ile
		58	G-to-A, C-to-T and A-to-C	ATC	Ile							23	G-to-T, C1-to-T	TCT	Ser							23	A1-to-G, G-to-T	GAT	Asp							8	A2-to-G	AGC	Ser
		59	G-to-T, C-to-T and A-to-C	TTC	Phe							24	G-to-T, C1-to-G	GCT	Ala							24	A1-to-G, G-to-C	GAC	Asp							9	A2-to-C	ACC	Thr
		60	G-to-C, C-to-T and A-to-C	CTC	Leu							25	G-to-C, C1-to-A	ACC	Thr							25	A1-to-C, G-to-A	CAA	Gln							10	A1-to-T, A2-to-T	TTC	Phe
		61	G-to-A, C-to-G and A-to-C	AGC	Ser							26	G-to-C, C1-to-T	TCC	Ser							26	A1-to-C, G-to-T	CAT	His							11	A1-to-T, A2-to-G	TGC	Cys
		62	G-to-T, C-to-G and A-to-C	TGC	Cys							27	G-to-C, C1-to-G	GCC	Ala							27	A1-to-C, G-to-C	CAC	His							12	A1-to-T, A2-to-C	TCC	Ser
		63	G-to-C, C-to-G and A-to-C	CGC	Arg							28	G-to-A, C2-to-A	CAA	Gln							28	A2-to-T, G-to-A	ATA	Ile							13	A1-to-G, A2-to-T	GTC	Val
	G1CG3	1	G1-to-A	ACG	Thr		19(Ser, Arg, Asn, Asp, Cys, Gln, Glu, Gly, His, Ile, Leu, Lys, Met, Phe, Pro, Thr, Trp, Tyr, Val)3*					29	G-to-A, C2-to-T	CTA	Leu							29	A2-to-T, G-to-T	ATT	Ile							14	A1-to-G, A2-to-G	GGC	Gly
		2	G1-to-T	TCG	Ser							30	G-to-A, C2-to-G	CGA	Arg							30	A2-to-T, G-to-C	ATC	Ile							15	A1-to-G, A2-to-C	GCC	Ala
		3	G1-to-C	CCG	Pro							31	G-to-T, C2-to-A	CAT	His							31	A2-to-G, G-to-A	AGA	Arg							16	A1-to-C, A2-to-T	CTC	Leu
		4	C-to-A	GAG	Glu							32	G-to-T, C2-to-T	CTT	Leu							32	A2-to-G, G-to-T	AGT	Ser							17	A1-to-C, A2-to-G	CGC	Arg
		5	C-to-T	GTG	Val							33	G-to-T, C2-to-G	CGT	Arg							33	A2-to-G, G-to-C	AGC	Ser							18	A1-to-C, A2-to-C	CCC	Pro
		6	C-to-G	GGG	Gly							34	G-to-C, C2-to-A	CAC	His							34	A2-to-C, G-to-A	ACA	Thr							19	A1-to-G, C-to-T	GAT	Asp
		7	G3-to-A	GCA	Ala							35	G-to-C, C2-to-T	CTC	Leu							35	A2-to-C, G-to-T	ACT	Thr							20	A2-to-G, C-to-T	AGT	Ser
		8	G3-to-T	GCT	Ala							36	G-to-C, C2-to-G	CGC	Arg							36	A2-to-C, G-to-C	ACC	Thr							21	A1-to-G, A2-to-G and C-to-T	GGT	Gly
		9	G3-to-C	GCC	Ala							37	C1-to-A, C2-to-A, and G-to-A	AAA	Lys							37	A1-to-T, A2-to-T and G-to-A	TTA	Leu							22	A1-to-T, C-to-A	TAA	*	17(Val, Tyr, Trp, Thr, Ser, Pro, Phe, Met, Leu, Ile, His, Gly, Glu, Gln, Cys, Arg, Ala)3*
		10	G1-to-A, G3-to-A	ACA	Thr							38	C1-to-A, C2-to-A, and G-to-T	AAT	Asn							38	A1-to-T, A2-to-T and G-to-T	TTT	Phe							23	A1-to-T, C-to-T	TAT	Tyr
		11	G1-to-A, G3-to-T	ACT	Thr							39	C1-to-A, C2-to-A, and G-to-C	AAC	Asn							39	A1-to-T, A2-to-T and G-to-C	TTC	Phe							24	A1-to-T, C-to-G	TAG	*
		12	G1-to-A, G3-to-C	ACC	Thr							40	C1-to-A, C2-to-T, and G-to-A	ATA	Ile							40	A1-to-T, A2-to-G and G-to-A	TGA	*							25	A1-to-G, C-to-A	GAA	Glu
		13	G1-to-T, G3-to-A	TCA	Ser							41	C1-to-A, C2-to-T, and G-to-T	ATT	Ile							41	A1-to-T, A2-to-G and G-to-T	TGT	Cys							26	A1-to-G, C-to-G	GAG	Glu
		14	G1-to-T, G3-to-T	TCT	Ser							42	C1-to-A, C2-to-T, and G-to-C	ATC	Ile							42	A1-to-T, A2-to-G and G-to-C	TGC	Cys							27	A1-to-C, C-to-A	CAA	Gln
		15	G1-to-T, G3-to-C	TCC	Ser							43	C1-to-A, C2-to-G, and G-to-A	AGA	Arg							43	A1-to-T, A2-to-C and G-to-A	TCA	Ser							28	A1-to-C, C-to-T	CAT	His
		16	G1-to-C, G3-to-A	CCA	Pro							44	C1-to-A, C2-to-G, and G-to-T	AGT	Ser							44	A1-to-T, A2-to-C and G-to-T	TCT	Ser							29	A1-to-C, C-to-G	CAG	Gln
		17	G1-to-C, G3-to-T	CCT	Pro							45	C1-to-A, C2-to-G, and G-to-C	AGC	Ser							45	A1-to-T, A2-to-C and G-to-C	TCC	Ser							30	A2-to-T, C-to-A	ATA	Ile
		18	G1-to-C, G3-to-C	CCC	Pro							46	C1-to-T, C2-to-A, and G-to-A	TAA	*							46	A1-to-G, A2-to-T and G-to-A	GTA	Val							31	A2-to-T, C-to-T	ATT	Ile
		19	G1-to-A, C-to-A	AAG	Lys	18(Arg, Arg, Asn, Asp, Cys, Gln, Glu, Gly, His, Ile, Leu, Lys, Met, Phe, Pro, Ser, Trp, Tyr, Val) 3*						47	C1-to-T, C2-to-A, and G-to-T	TAT	Tyr							47	A1-to-G, A2-to-T and G-to-T	GTT	Val							32	A2-to-T, C-to-G	ATG	Met
		20	G1-to-A, C-to-T	ATG	Met							48	C1-to-T, C2-to-A, and G-to-C	TAC	Tyr							48	A1-to-G, A2-to-T and G-to-C	GTC	Val							33	A2-to-G, C-to-A	AGA	Arg
		21	G1-to-A, C-to-G	AGG	Arg							49	C1-to-T, C2-to-T, and G-to-A	TTA	Leu							49	A1-to-G, A2-to-G and G-to-A	GGA	Gly							34	A2-to-G, C-to-G	AGG	Arg
		22	G1-to-T, C-to-A	TAG	*							50	C1-to-T, C2-to-T, and G-to-T	TTT	Phe							50	A1-to-G, A2-to-G and G-to-T	GGT	Gly							35	A2-to-C, C-to-A	ACA	Thr
		23	G1-to-T, C-to-T	TTG	Leu							51	C1-to-T, C2-to-T, and G-to-C	TTC	Phe							51	A1-to-G, A2-to-G and G-to-C	GGC	Gly							36	A2-to-C, C-to-T	ACT	Thr
		24	G1-to-T, C-to-G	TGG	Trp							52	C1-to-T, C2-to-G, and G-to-A	TGA	*							52	A1-to-G, A2-to-C and G-to-A	GCA	Ala							37	A2-to-C, C-to-G	ACG	Thr
		25	G1-to-C, C-to-A	CAG	Gln							53	C1-to-T, C2-to-G, and G-to-T	TGT	Cys							53	A1-to-G, A2-to-C and G-to-T	GCT	Ala							38	A1-to-T, A2-to-T and C-to-A	TTA	Leu
		26	G1-to-C, C-to-T	CTG	Leu							54	C1-to-T, C2-to-G, and G-to-C	TGC	Cys							54	A1-to-G, A2-to-C and G-to-C	GCC	Ala							39	A1-to-T, A2-to-T and C-to-T	TTT	Phe
		27	G1-to-C, C-to-G	CGG	Arg							55	C1-to-G, C2-to-A, and G-to-A	GAA	Glu							55	A1-to-C, A2-to-T and G-to-A	CTA	Leu							40	A1-to-T, A2-to-T and C-to-G	TTG	Leu
		28	G3-to-A, C-to-A	GAA	Glu							56	C1-to-G, C2-to-A, and G-to-T	GAT	Asp							56	A1-to-C, A2-to-T and G-to-T	CTT	Leu							41	A1-to-T, A2-to-G and C-to-A	TGA	*
		29	G3-to-A, C-to-T	GTA	Val							57	C1-to-G, C2-to-A, and G-to-C	GAC	Asp							57	A1-to-C, A2-to-T and G-to-C	CTC	Leu							42	A1-to-T, A2-to-G and C-to-T	TGT	Cys
		30	G3-to-A, C-to-G	GGA	Gly							58	C1-to-G, C2-to-T, and G-to-A	GTA	Val							58	A1-to-C, A2-to-G and G-to-A	CGA	Arg							43	A1-to-T, A2-to-G and C-to-G	TGG	Trp
		31	G3-to-T, C-to-A	GAT	Asp							59	C1-to-G, C2-to-T, and G-to-T	GTT	Val							59	A1-to-C, A2-to-G and G-to-T	CGT	Arg							44	A1-to-T, A2-to-C and C-to-A	TCA	Ser
		32	G3-to-T, C-to-T	GTT	Val							60	C1-to-G, C2-to-T, and G-to-C	GTC	Val							60	A1-to-C, A2-to-G and G-to-C	CGC	Arg							45	A1-to-T, A2-to-C and C-to-T	TCT	Ser
		33	G3-to-T, C-to-G	GGT	Gly							61	C1-to-G, C2-to-G, and G-to-A	GGA	Gly							61	A1-to-C, A2-to-C and G-to-A	CCA	Pro							46	A1-to-T, A2-to-C and C-to-G	TCG	Ser
		34	G3-to-C, C-to-A	GAC	Asp							62	C1-to-G, C2-to-G, and G-to-T	GGT	Gly							62	A1-to-C, A2-to-C and G-to-T	CCT	Pro							47	A1-to-G, A2-to-T and C-to-A	GTA	Val
		35	G3-to-C, C-to-T	GTC	Val							63	C1-to-G, C2-to-G, and G-to-C	GGC	Gly							63	A1-to-C, A2-to-C and G-to-C	CCC	Pro							48	A1-to-G, A2-to-T and C-to-T	GTT	Val
		36	G3-to-C, C-to-G	GGC	Gly																											49	A1-to-G, A2-to-T and C-to-G	GTG	Val
		37	G1-to-A, C-to-A and G3-to-A	AAA	Lys																											50	A1-to-G, A2-to-G and C-to-A	GGA	Gly
		38	G1-to-A, C-to-A and G3-to-T	AAT	Asn																											51	A1-to-G, A2-to-G and C-to-G	GGG	Gly
		39	G1-to-A, C-to-A and G3-to-C	AAC	Asn																											52	A1-to-G, A2-to-C and C-to-A	GCA	Ala
		40	G1-to-A, C-to-T and G3-to-A	ATA	Ile																											53	A1-to-G, A2-to-C and C-to-T	GCT	Ala
		41	G1-to-A, C-to-T and G3-to-T	ATT	Ile																											54	A1-to-G, A2-to-C and C-to-G	GCG	Ala
		42	G1-to-A, C-to-T and G3-to-C	ATC	Ile																											55	A1-to-C, A2-to-T and C-to-A	CTA	Leu
		43	G1-to-A, C-to-G and G3-to-A	AGA	Arg																											56	A1-to-C, A2-to-T and C-to-T	CTT	Leu
		44	G1-to-A, C-to-G and G3-to-T	AGT	Ser																											57	A1-to-C, A2-to-T and C-to-G	CTG	Leu
		45	G1-to-A, C-to-G and G3-to-C	AGC	Ser																											58	A1-to-C, A2-to-G and C-to-A	CGA	Arg
		46	G1-to-T, C-to-A and G3-to-A	TAA	*																											59	A1-to-C, A2-to-G and C-to-T	CGT	Arg
		47	G1-to-T, C-to-A and G3-to-T	TAT	Tyr																											60	A1-to-C, A2-to-G and C-to-G	CGG	Arg
		48	G1-to-T, C-to-A and G3-to-C	TAC	Tyr																											61	A1-to-C, A2-to-C and C-to-A	CCA	Pro
		49	G1-to-T, C-to-T and G3-to-A	TTA	Leu																											62	A1-to-C, A2-to-C and C-to-T	CCT	Pro
		50	G1-to-T, C-to-T and G3-to-T	TTT	Phe																											63	A1-to-C, A2-to-C and C-to-G	CCG	Pro
		51	G1-to-T, C-to-T and G3-to-C	TTC	Phe
		52	G1-to-T, C-to-G and G3-to-A	TGA	*
		53	G1-to-T, C-to-G and G3-to-T	TGT	Cys
		54	G1-to-T, C-to-G and G3-to-C	TGC	Cys
		55	G1-to-C, C-to-A and G3-to-A	CAA	Gln
		56	G1-to-C, C-to-A and G3-to-T	CAT	His
		57	G1-to-C, C-to-A and G3-to-C	CAC	His
		58	G1-to-C, C-to-T and G3-to-A	CTA	Pro
		59	G1-to-C, C-to-T and G3-to-T	CTT	Leu
		60	G1-to-C, C-to-T and G3-to-C	CTC	Leu
		61	G1-to-C, C-to-G and G3-to-A	CGA	Arg
		62	G1-to-C, C-to-G and G3-to-T	CGT	Arg
		63	G1-to-C, C-to-G and G3-to-C	CGC	Arg
[truncated: 10 more columns]
